# Supplementary material for: Predicting gastric cancer outcome from resected lymph node histopathology images using deep learning
Source: Nat Commun. 2021 Mar 12;12:1637. doi: 10.1038/s41467-021-21674-7 (PMC7954798; doi:10.1038/s41467-021-21674-7)
Supplement: Supplementary file 3 — Source Data [file 41467_2021_21674_MOESM3_ESM.zip]

Archive with 16 entries (15 files):
- Source data/
- __MACOSX/._Source data
- Source data/Figure S7.xlsx
- __MACOSX/Source data/._Figure S7.xlsx
- Source data/Figure S6.xlsx
- __MACOSX/Source data/._Figure S6.xlsx
- Source data/Figure S1.xlsx
- __MACOSX/Source data/._Figure S1.xlsx
- Source data/Figure S3.xlsx
- __MACOSX/Source data/._Figure S3.xlsx
- Source data/Figure 4.xlsx
- __MACOSX/Source data/._Figure 4.xlsx
- Source data/Figure S4.xlsx
- __MACOSX/Source data/._Figure S4.xlsx
- Source data/Figure S8.xlsx
- __MACOSX/Source data/._Figure S8.xlsx
