# Supplementary material for: Predicting gastric cancer outcome from resected lymph node histopathology images using deep learning
Source: Nat Commun. 2021 Mar 12;12:1637. doi: 10.1038/s41467-021-21674-7 (PMC7954798; doi:10.1038/s41467-021-21674-7)
Supplement: Supplementary file 3 — Source Data [file 41467_2021_21674_MOESM3_ESM.zip › Source data/Figure S7.xlsx]

## Sheet: A-N1
Survival Table
T/MLN		Time	Status	Cumulative Proportion Surviving at the Time		N of Cumulative Events	N of Remaining Cases
				Estimate	Std. Error
1	1	0.903491	1	0.962963	0.0363447	1	26
	2	1.68925	1	0.925926	0.050401	2	25
	3	3.06366	1	0.888889	0.0604812	3	24
	4	3.11567	1	0.851852	0.0683673	4	23
	5	3.61396	0			4	22
	6	3.78097	0			4	21
	7	3.79466	0			4	20
	8	3.79466	0			4	19
	9	3.80561	0			4	18
	10	3.9781	1	0.804527	0.0792743	5	17
	11	4.07392	0			5	16
	12	4.15606	0			5	15
	13	4.19439	0			5	14
	14	4.42437	0			5	13
	15	4.52293	0			5	12
	16	4.62971	0			5	11
	17	4.63244	0			5	10
	18	4.65161	0			5	9
	19	4.65161	0			5	8
	20	4.81588	0			5	7
	21	4.9117	0			5	6
	22	4.99932	0			5	5
	23	5.1718	0			5	4
	24	5.19097	0			5	3
	25	5.21561	0			5	2
	26	5.25667	0			5	1
	27	5.30869	0			5	0
2	1	0.29295	1	0.952381	0.0464714	1	20
	2	0.873374	1	0.904762	0.0640564	2	19
	3	1.51677	1	0.857143	0.0763604	3	18
	4	2.29706	1	0.809524	0.0856891	4	17
	5	2.30253	1	0.761905	0.0929429	5	16
	6	3.16496	1	0.714286	0.0985808	6	15
	7	3.20602	1	0.666667	0.102869	7	14
	8	3.34565	1	0.619048	0.105971	8	13
	9	3.5373	1	0.571429	0.10799	9	12
	10	3.69062	0			9	11
	11	3.70431	1	0.519481	0.10996	10	10
	12	3.80561	1	0.467532	0.110556	11	9
	13	4.03559	1	0.415584	0.1098	12	8
	14	4.12594	0			12	7
	15	4.14511	0			12	6
	16	4.19165	0			12	5
	17	4.5065	1	0.332468	0.115077	13	4
	18	4.52293	1	0.249351	0.112385	14	3
	19	4.61875	0			14	2
	20	4.846	0			14	1
	21	4.90075	0			14	0

## Sheet: A-N2
Survival Table
T/MLN		Time	Status	Cumulative Proportion Surviving at the Time		N of Cumulative Events	N of Remaining Cases
				Estimate	Std. Error
1	1	0.4846	1	0.961538	0.0377146	1	25
	2	1.12526	1	0.923077	0.0522589	2	24
	3	1.99863	1	0.884615	0.0626563	3	23
	4	2.0178	1	0.846154	0.0707589	4	22
	5	2.06982	1	0.807692	0.077292	5	21
	6	2.11362	1	0.769231	0.0826286	6	20
	7	2.1191	1	0.730769	0.0869893	7	19
	8	2.14374	1	0.692308	0.0905151	8	18
	9	3.79466	0			8	17
	10	3.84394	0			8	16
	11	4.21355	0			8	15
	12	4.27105	0			8	14
	13	4.44627	0			8	13
	14	4.55305	0			8	12
	15	4.64887	0			8	11
	16	4.65161	0			8	10
	17	4.69815	0			8	9
	18	4.75838	0			8	8
	19	4.84052	0			8	7
	20	4.95551	0			8	6
	21	4.96372	0			8	5
	22	5.01848	0			8	4
	23	5.05133	0			8	3
	24	5.0705	0			8	2
	25	5.1718	0			8	1
	26	5.18549	0			8	0
2	1	0.0273785	1	0.970588	0.028976	1	33
	2	0.125941	1	0.941176	0.0403526	2	32
	3	0.156057	1	0.911765	0.0486433	3	31
	4	0.364134	1	0.882353	0.0552551	4	30
	5	0.528405	1	0.852941	0.0607387	5	29
	6	0.761123	1	0.823529	0.0653787	6	28
	7	0.772074	1	0.794118	0.0693446	7	27
	8	0.876112	1	0.764706	0.0727467	8	26
	9	0.950034	1	0.735294	0.0756611	9	25
	10	1.15264	1	0.705882	0.0781425	10	24
	11	1.33333	1	0.676471	0.0802309	11	23
	12	1.35797	1	0.647059	0.0819565	12	22
	13	1.49213	1	0.617647	0.0833418	13	21
	14	1.51129	1	0.588235	0.0844035	14	20
	15	2.03696	1	0.558824	0.0851538	15	19
	16	2.24778	1	0.529412	0.0856008	16	18
	17	2.39836	1	0.5	0.0857493	17	17
	18	3.39493	1	0.470588	0.0856008	18	16
	19	3.51266	1	0.441176	0.0851538	19	15
	20	3.64956	0			19	14
	21	3.84668	1	0.409664	0.0847018	20	13
	22	4.09309	0			20	12
	23	4.1013	1	0.375525	0.0842426	21	11
	24	4.10404	0			21	10
	25	4.21355	1	0.337973	0.0837711	22	9
	26	4.30116	0			22	8
	27	4.35044	0			22	7
	28	4.38604	0			22	6
	29	4.40246	0			22	5
	30	4.61875	0			22	4
	31	4.72827	0			22	3
	32	4.75838	1	0.225315	0.107611	23	2
	33	4.92266	0			23	1
	34	5.04586	0			23	0

## Sheet: A-N3
Survival Table
T/MLN		Time	Status	Cumulative Proportion Surviving at the Time		N of Cumulative Events	N of Remaining Cases
				Estimate	Std. Error
1	1	0.202601	1	0.97619	0.0235244	1	41
	2	0.221766	1	0.952381	0.0328603	2	40
	3	0.328542	1	0.928571	0.0397392	3	39
	4	0.418891	1	0.904762	0.0452947	4	38
	5	0.47091	1	0.880952	0.0499703	5	37
	6	0.687201	1	0.857143	0.0539949	6	36
	7	0.881588	1	0.833333	0.0575055	7	35
	8	0.908966	1	0.809524	0.0605913	8	34
	9	0.91718	1	0.785714	0.0633147	9	33
	10	1.25941	1	0.761905	0.0657205	10	32
	11	1.27584	1	0.738095	0.0678427	11	31
	12	1.30322	1	0.714286	0.0697071	12	30
	13	1.37988	1	0.690476	0.071334	13	29
	14	1.46201	1	0.666667	0.0727393	14	28
	15	1.54141	1	0.642857	0.0739356	15	27
	16	1.82615	1	0.619048	0.0749329	16	26
	17	1.8809	1	0.595238	0.0757392	17	25
	18	1.94114	1	0.571429	0.0763604	18	24
	19	2.01506	1	0.547619	0.076801	19	23
	20	2.35729	1	0.52381	0.0770642	20	22
	21	2.51061	1	0.5	0.0771517	21	21
	22	3.5154	0			21	20
	23	3.58111	0			21	19
	24	3.70431	0			21	18
	25	3.74538	0			21	17
	26	3.80835	0			21	16
	27	3.85763	0			21	15
	28	3.86311	0			21	14
	29	4.00274	1	0.464286	0.0794784	22	13
	30	4.05476	0			22	12
	31	4.19986	0			22	11
	32	4.22177	0			22	10
	33	4.49829	0			22	9
	34	4.65708	0			22	8
	35	4.6872	0			22	7
	36	4.72005	0			22	6
	37	4.82957	0			22	5
	38	4.90623	0			22	4
	39	5.0705	0			22	3
	40	5.1937	0			22	2
	41	5.21013	0			22	1
	42	5.32238	0			22	0
2	1	0.073922	1	0.984375	0.0155024	1	63
	2	0.0766598	1	0.96875	0.0217491	2	62
	3	0.11499	1	0.953125	0.0264214	3	61
	4	0.145106	1	0.9375	0.0302577	4	60
	5	0.167009	1			5	59
	6	0.167009	1	0.90625	0.0364351	6	58
	7	0.213552	1	0.890625	0.0390136	7	57
	8	0.219028	1	0.875	0.0413399	8	56
	9	0.227242	1	0.859375	0.0434543	9	55
	10	0.265572	1			10	54
	11	0.265572	1	0.828125	0.047159	11	53
	12	0.303901	1	0.8125	0.048789	12	52
	13	0.383299	1	0.796875	0.0502906	13	51
	14	0.394251	1	0.78125	0.0516748	14	50
	15	0.396988	1	0.765625	0.0529509	15	49
	16	0.459959	1	0.75	0.0541266	16	48
	17	0.468172	1	0.734375	0.0552082	17	47
	18	0.479124	1	0.71875	0.0562012	18	46
	19	0.536619	1	0.703125	0.0571101	19	45
	20	0.54757	1	0.6875	0.0579391	20	44
	21	0.602327	1	0.671875	0.0586913	21	43
	22	0.668036	1	0.65625	0.0593699	22	42
	23	0.70089	1	0.640625	0.0599772	23	41
	24	0.720055	1	0.625	0.0605154	24	40
	25	0.870637	1	0.609375	0.0609863	25	39
	26	0.881588	1	0.59375	0.0613915	26	38
	27	0.898015	1	0.578125	0.0617323	27	37
	28	0.947296	1	0.5625	0.0620098	28	36
	29	0.95551	1	0.546875	0.0622247	29	35
	30	0.966461	1	0.53125	0.0623778	30	34
	31	0.982888	1	0.515625	0.0624695	31	33
	32	1.05133	1	0.5	0.0625	32	32
	33	1.06776	1	0.484375	0.0624695	33	31
	34	1.07324	1	0.46875	0.0623778	34	30
	35	1.12526	1	0.453125	0.0622247	35	29
	36	1.18275	1	0.4375	0.0620098	36	28
	37	1.27858	1	0.421875	0.0617323	37	27
	38	1.29227	1	0.40625	0.0613915	38	26
	39	1.3525	1	0.390625	0.0609863	39	25
	40	1.38261	1	0.375	0.0605154	40	24
	41	1.42368	1	0.359375	0.0599772	41	23
	42	1.44285	1	0.34375	0.0593699	42	22
	43	1.77413	1			43	21
	44	1.77413	1	0.3125	0.0579391	44	20
	45	1.90828	1	0.296875	0.0571101	45	19
	46	1.91102	1	0.28125	0.0562012	46	18
	47	1.9603	1	0.265625	0.0552082	47	17
	48	2.2423	1	0.25	0.0541266	48	16
	49	2.28337	1	0.234375	0.0529509	49	15
	50	2.29979	1	0.21875	0.0516748	50	14
	51	2.60643	1	0.203125	0.0502906	51	13
	52	3.16233	1	0.1875	0.048789	52	12
	53	3.52909	0			52	11
	54	4.19713	0			52	10
	55	4.20534	0			52	9
	56	4.45175	1	0.166667	0.0476087	53	8
	57	4.54209	0			53	7
	58	4.69541	0			53	6
	59	4.7091	1	0.138889	0.0470853	54	5
	60	4.78576	0			54	4
	61	4.81314	0			54	3
	62	4.83231	0			54	2
	63	4.92266	0			54	1
	64	5.20465	0			54	0

## Sheet: B-N1
Survival Table
T/MLN		Time	Status	Cumulative Proportion Surviving at the Time		N of Cumulative Events	N of Remaining Cases
				Estimate	Std. Error
1	1	0.860274	1	0.923077	0.0739053	1	12
	2	1.67945	1	0.846154	0.100068	2	11
	3	2.76712	1	0.769231	0.116855	3	10
	4	3.00548	0			3	9
	5	3.01096	0			3	8
	6	3.02466	0			3	7
	7	3.0274	0			3	6
	8	3.0411	0			3	5
	9	3.08767	0			3	4
	10	3.09589	0			3	3
	11	3.27945	0			3	2
	12	3.32877	0			3	1
	13	3.33699	0			3	0
2	1	0.791781	1	0.857143	0.13226	1	6
	2	0.909589	1	0.714286	0.170747	2	5
	3	0.926027	1	0.571429	0.187044	3	4
	4	1.81918	1	0.428571	0.187044	4	3
	5	2.29863	1	0.285714	0.170747	5	2
	6	2.76986	1	0.142857	0.13226	6	1
	7	3.31233	0			6	0

## Sheet: B-N2
Survival Table
T/MLN		Time	Status	Cumulative Proportion Surviving at the Time		N of Cumulative Events	N of Remaining Cases
				Estimate	Std. Error
1	1	2.803	1	0.909	0.087	1	10
	2	2.816	1	0.818	0.116	2	9
	3	2.915	0			2	8
	4	2.929	0			2	7
	5	2.934	0			2	6
	6	3.011	0			2	5
	7	3.063	0			2	4
	8	3.156	0			2	3
	9	3.159	0			2	2
	10	3.214	0			2	1
	11	3.271	0			2	0
2	1	0.241	1	0.923	0.074	1	12
	2	0.411	1	0.846	0.1	2	11
	3	0.518	1	0.769	0.117	3	10
	4	0.912	1	0.692	0.128	4	9
	5	1.405	1	0.615	0.135	5	8
	6	1.597	1	0.538	0.138	6	7
	7	2.2	1	0.462	0.138	7	6
	8	2.356	1	0.385	0.135	8	5
	9	2.562	1	0.308	0.128	9	4
	10	2.992	0			9	3
	11	3.156	0			9	2
	12	3.214	0			9	1
	13	3.288	0			9	0

## Sheet: B-N3
Survival Table
T/MLN		Time	Status	Cumulative Proportion Surviving at the Time		N of Cumulative Events	N of Remaining Cases
				Estimate	Std. Error
1	1	0.90411	1	0.909091	0.0866784	1	10
	2	1.30411	1	0.818182	0.116291	2	9
	3	1.94521	1	0.727273	0.134282	3	8
	4	2.9863	1	0.636364	0.145041	4	7
	5	3.06301	0			4	6
	6	3.07945	0			4	5
	7	3.08493	0			4	4
	8	3.09589	0			4	3
	9	3.13425	0			4	2
	10	3.19726	0			4	1
	11	3.27123	0			4	0
2	1	0.0630137	1	0.972973	0.0266593	1	36
	2	0.126027	1	0.945946	0.0371746	2	35
	3	0.178082	1	0.918919	0.0448743	3	34
	4	0.180822	1	0.891892	0.0510487	4	33
	5	0.191781	1	0.864865	0.0562027	5	32
	6	0.29863	1	0.837838	0.0605974	6	31
	7	0.30411	1	0.810811	0.0643883	7	30
	8	0.369863	1	0.783784	0.067677	8	29
	9	0.386301	1	0.756757	0.0705339	9	28
	10	0.427397	1	0.72973	0.0730095	10	27
	11	0.545205	1	0.702703	0.0751416	11	26
	12	0.657534	1	0.675676	0.0769588	12	25
	13	0.843836	1	0.648649	0.0784828	13	24
	14	0.865753	1	0.621622	0.0797307	14	23
	15	1.00822	1	0.594595	0.080715	15	22
	16	1.0274	1	0.567568	0.0814455	16	21
	17	1.09863	1	0.540541	0.0819289	17	20
	18	1.18082	1	0.513514	0.0821695	18	19
	19	1.39726	1	0.486486	0.0821695	19	18
	20	1.47123	1	0.459459	0.0819289	20	17
	21	1.48767	1	0.432432	0.0814455	21	16
	22	1.50137	1	0.405405	0.080715	22	15
	23	1.56164	1			23	14
	24	1.56164	1	0.351351	0.0784828	24	13
	25	1.63288	1	0.324324	0.0769588	25	12
	26	1.69863	1	0.297297	0.0751416	26	11
	27	1.7863	1	0.27027	0.0730095	27	10
	28	1.84384	1	0.243243	0.0705339	28	9
	29	2.03562	1	0.216216	0.067677	29	8
	30	2.08767	1	0.189189	0.0643883	30	7
	31	2.19178	1	0.162162	0.0605974	31	6
	32	2.2411	1	0.135135	0.0562027	32	5
	33	2.32329	1	0.108108	0.0510487	33	4
	34	2.33151	1	0.0810811	0.0448743	34	3
	35	2.37534	1	0.0540541	0.0371746	35	2
	36	3.06027	0			35	1
	37	3.29315	0			35	0
