# Supplementary material for: Predicting gastric cancer outcome from resected lymph node histopathology images using deep learning
Source: Nat Commun. 2021 Mar 12;12:1637. doi: 10.1038/s41467-021-21674-7 (PMC7954798; doi:10.1038/s41467-021-21674-7)
Supplement: Supplementary file 3 — Source Data [file 41467_2021_21674_MOESM3_ESM.zip › Source data/Figure S6.xlsx]

## Sheet: Sheet1
roc1	roc2	roc3	roc4
0	0	0	0
0.671	0.208	0.103	0.097
0.796	0.701	0.258	0.198
0.846	0.758	0.362	0.305
0.876	0.791	0.434	0.391
0.895	0.815	0.49	0.448
0.911	0.835	0.535	0.489
0.923	0.852	0.572	0.522
0.932	0.867	0.603	0.551
0.941	0.879	0.629	0.577
0.948	0.89	0.653	0.599
0.954	0.899	0.675	0.619
0.958	0.908	0.695	0.637
0.963	0.915	0.713	0.654
0.966	0.922	0.73	0.671
0.969	0.928	0.746	0.686
0.972	0.934	0.76	0.699
0.974	0.939	0.774	0.713
0.976	0.944	0.786	0.725
0.979	0.948	0.798	0.736
0.981	0.953	0.81	0.747
0.982	0.957	0.82	0.758
0.984	0.96	0.829	0.768
0.985	0.963	0.838	0.778
0.986	0.966	0.847	0.787
0.987	0.969	0.855	0.796
0.988	0.972	0.862	0.804
0.989	0.974	0.87	0.812
0.99	0.976	0.876	0.82
0.99	0.978	0.882	0.827
0.99	0.979	0.888	0.834
0.991	0.981	0.894	0.841
0.991	0.981	0.899	0.847
0.991	0.982	0.904	0.854
0.992	0.983	0.908	0.86
0.992	0.983	0.913	0.865
0.993	0.983	0.917	0.871
0.993	0.984	0.921	0.876
0.993	0.984	0.924	0.882
0.993	0.984	0.927	0.886
0.993	0.984	0.931	0.891
0.994	0.985	0.934	0.896
0.994	0.985	0.937	0.901
0.994	0.986	0.939	0.905
0.994	0.986	0.942	0.909
0.994	0.986	0.944	0.913
0.994	0.987	0.946	0.916
0.994	0.987	0.949	0.921
0.994	0.987	0.951	0.924
0.994	0.987	0.952	0.927
0.994	0.988	0.954	0.93
0.994	0.989	0.956	0.934
0.995	0.989	0.958	0.937
0.995	0.989	0.959	0.94
0.995	0.99	0.961	0.943
0.995	0.99	0.962	0.945
0.996	0.99	0.964	0.948
0.996	0.991	0.965	0.95
0.996	0.991	0.966	0.952
0.996	0.992	0.968	0.955
0.997	0.992	0.969	0.957
0.997	0.992	0.97	0.959
0.997	0.993	0.971	0.961
0.997	0.993	0.972	0.963
0.998	0.993	0.973	0.965
0.998	0.993	0.974	0.967
0.998	0.993	0.975	0.969
0.998	0.993	0.976	0.97
0.998	0.994	0.977	0.972
0.998	0.994	0.978	0.973
0.998	0.994	0.979	0.974
0.998	0.994	0.98	0.975
0.998	0.994	0.981	0.976
0.999	0.995	0.981	0.978
0.999	0.995	0.982	0.979
0.999	0.995	0.982	0.979
0.999	0.995	0.983	0.981
0.999	0.995	0.984	0.982
0.999	0.995	0.985	0.982
0.999	0.995	0.985	0.984
0.999	0.995	0.986	0.984
0.999	0.995	0.986	0.985
0.999	0.996	0.987	0.986
0.999	0.996	0.987	0.987
0.999	0.996	0.988	0.988
0.999	0.996	0.988	0.988
0.999	0.996	0.989	0.989
0.999	0.996	0.989	0.99
0.999	0.997	0.99	0.991
0.999	0.997	0.99	0.992
0.999	0.997	0.991	0.993
0.999	0.997	0.991	0.994
0.999	0.997	0.991	0.995
0.999	0.998	0.992	0.996
1	0.998	0.994	0.997
1	0.998	0.996	0.998
1	0.998	0.998	0.998
1	0.999	0.998	0.999
1	0.999	0.999	0.999
1	1	1	1
