# Supplementary material for: Predicting gastric cancer outcome from resected lymph node histopathology images using deep learning
Source: Nat Commun. 2021 Mar 12;12:1637. doi: 10.1038/s41467-021-21674-7 (PMC7954798; doi:10.1038/s41467-021-21674-7)
Supplement: Supplementary file 3 — Source Data [file 41467_2021_21674_MOESM3_ESM.zip › Source data/Figure S1.xlsx]

## Sheet: Accuracy&inferencetime
Model name	Inference time（ms）	Accuracy	Number of parames (Millions)
VGG19	780	0.913	143		batch size = 12
Inception V4	750	0.972	42
ResNet-101	700	0.968	44
ResNet-50	430	0.963	25
Inception V3	410	0.952	24
ResNet-34	300	0.938	21
MobileNet v2	250	0.927	3
ResNet-18	200	0.891	11
AlexNet	130	0.869	61

## Sheet: training time
Model name	Train time（hours）
AlexNet	5.44
ResNet-18	4.86
MobileNet V2	7.29
ResNet-34	6.81
Inception V3	6.32
ResNet-50	7.78
ResNet-101	11.67
Inception V4	12.15
VGG19	9.91
