# Supplementary material for: Predicting gastric cancer outcome from resected lymph node histopathology images using deep learning
Source: Nat Commun. 2021 Mar 12;12:1637. doi: 10.1038/s41467-021-21674-7 (PMC7954798; doi:10.1038/s41467-021-21674-7)
Supplement: Supplementary file 3 — Source Data [file 41467_2021_21674_MOESM3_ESM.zip › Source data/Figure S3.xlsx]

## Sheet: Sheet1
Type	Total	Detected	Sensitivity
Adenocarcinoma, NOS	4667	4667	1
Mucinous adenocarcinoma	431	350	0.812065
Signet ring cell carcinoma	139	122	0.877698
Other	62	45	0.725807
