# Supplementary material for: Predicting gastric cancer outcome from resected lymph node histopathology images using deep learning
Source: Nat Commun. 2021 Mar 12;12:1637. doi: 10.1038/s41467-021-21674-7 (PMC7954798; doi:10.1038/s41467-021-21674-7)
Supplement: Supplementary file 3 — Source Data [file 41467_2021_21674_MOESM3_ESM.zip › Source data/Figure 4.xlsx]

## Sheet: A
Survival Table
N_stage		Time	Status	Cumulative Proportion Surviving at the Time		N of Cumulative Events	N of Remaining Cases
				Estimate	Std. Error
1	1	0.139726	1	0.991803	0.00816306	1	121
	2	0.210959	1	0.983607	0.0114965	2	120
	3	0.460274	1	0.97541	0.0140215	3	119
	4	0.484932	1	0.967213	0.0161225	4	118
	5	0.517808	1	0.959016	0.0179489	5	117
	6	0.523288	1	0.95082	0.0195778	6	116
	7	0.60274	1	0.942623	0.0210551	7	115
	8	0.717808	1	0.934426	0.0224108	8	114
	9	0.731507	1	0.92623	0.0236658	9	113
	10	0.808219	1	0.918033	0.0248353	10	112
	11	0.994521	1	0.909836	0.0259309	11	111
	12	1.04384	1	0.901639	0.0269617	12	110
	13	1.22466	1	0.893443	0.0279348	13	109
	14	1.23014	1	0.885246	0.028856	14	108
	15	1.25479	1	0.877049	0.0297302	15	107
	16	1.29589	1	0.868852	0.0305614	16	106
	17	1.39178	1	0.860656	0.031353	17	105
	18	1.4411	1	0.852459	0.032108	18	104
	19	1.55616	1	0.844262	0.0328288	19	103
	20	1.59452	1	0.836066	0.0335178	20	102
	21	1.63562	1	0.827869	0.0341767	21	101
	22	1.67945	1	0.819672	0.0348074	22	100
	23	1.8	1	0.811475	0.0354113	23	99
	24	1.82466	1	0.803279	0.0359898	24	98
	25	1.94795	1	0.795082	0.036544	25	97
	26	1.98904	0			25	96
	27	2.01644	0			25	95
	28	2.19452	1	0.786713	0.0371053	26	94
	29	2.29315	1	0.778343	0.0376426	27	93
	30	2.4137	1	0.769974	0.0381569	28	92
	31	2.4274	1	0.761605	0.0386491	29	91
	32	2.58082	1	0.753236	0.0391201	30	90
	33	2.76986	1	0.744866	0.0395705	31	89
	34	2.96986	1	0.736497	0.0400012	32	88
	35	3.01918	1	0.728128	0.0404127	33	87
	36	3.44384	1	0.719758	0.0408056	34	86
	37	3.51507	1	0.711389	0.0411804	35	85
	38	3.5726	1	0.70302	0.0415377	36	84
	39	3.61918	1	0.694651	0.0418779	37	83
	40	3.67397	0			37	82
	41	4.23288	1	0.686179	0.0422153	38	81
	42	4.51507	1	0.677708	0.0425356	39	80
	43	4.7726	1	0.669237	0.0428392	40	79
	44	4.8137	0			40	78
	45	4.8411	1	0.660657	0.0431406	41	77
	46	4.8411	0			41	76
	47	4.84658	0			41	75
	48	4.97808	0			41	74
	49	5.03562	0			41	73
	50	5.08493	0			41	72
	51	5.10685	1	0.651481	0.0435063	42	71
	52	5.10685	0			42	70
	53	5.16712	0			42	69
	54	5.2	0			42	68
	55	5.21644	0			42	67
	56	5.21644	0			42	66
	57	5.36712	1	0.64161	0.0439527	43	65
	58	5.5726	0			43	64
	59	5.65205	1	0.631585	0.0443945	44	63
	60	5.68493	0			44	62
	61	5.95342	0			44	61
	62	5.98082	0			44	60
	63	6.06027	0			44	59
	64	6.07397	0			44	58
	65	6.08767	0			44	57
	66	6.10411	0			44	56
	67	6.17534	0			44	55
	68	6.18904	0			44	54
	69	6.26027	0			44	53
	70	6.35342	0			44	52
	71	6.38904	0			44	51
	72	6.38904	0			44	50
	73	6.41644	0			44	49
	74	6.46575	0			44	48
	75	6.49041	0			44	47
	76	6.53151	0			44	46
	77	6.60274	0			44	45
	78	6.70685	0			44	44
	79	6.71507	0			44	43
	80	6.72055	0			44	42
	81	6.74247	0			44	41
	82	6.76986	1	0.61618	0.0459066	45	40
	83	6.85479	0			45	39
	84	6.93425	0			45	38
	85	6.96438	0			45	37
	86	7.01096	0			45	36
	87	7.09315	0			45	35
	88	7.12329	0			45	34
	89	7.14247	0			45	33
	90	7.21918	0			45	32
	91	7.47397	0			45	31
	92	7.53425	0			45	30
	93	7.56712	1	0.595641	0.0487551	46	29
	94	7.69589	0			46	28
	95	7.75068	0			46	27
	96	7.75616	1	0.57358	0.0517001	47	26
	97	7.78082	0			47	25
	98	7.80822	0			47	24
	99	8.00822	0			47	23
	100	8.0411	0			47	22
	101	8.04932	0			47	21
	102	8.14247	0			47	20
	103	8.16438	0			47	19
	104	8.43014	0			47	18
	105	8.50137	0			47	17
	106	8.6137	0			47	16
	107	8.6137	0			47	15
	108	8.96164	0			47	14
	109	9.05753	0			47	13
	110	9.06849	0			47	12
	111	9.12603	0			47	11
	112	9.13151	0			47	10
	113	9.1863	0			47	9
	114	9.21644	0			47	8
	115	11.326	1	0.501883	0.0808975	48	7
	116	12.4658	1	0.430185	0.0959912	49	6
	117	13.4548	0			49	5
	118	13.7589	0			49	4
	119	13.8521	0			49	3
	120	14.4767	0			49	2
	121	14.5836	0			49	1
	122	14.8164	0			49	0
2	1	0.145205	1	0.993421	0.00655727	1	151
	2	0.161644	1			2	150
	3	0.161644	1	0.980263	0.0112821	3	149
	4	0.2	1	0.973684	0.0129836	4	148
	5	0.30411	1	0.967105	0.014467	5	147
	6	0.315068	1	0.960526	0.0157938	6	146
	7	0.345205	1	0.953947	0.0170007	7	145
	8	0.391781	1	0.947368	0.0181118	8	144
	9	0.441096	1	0.940789	0.0191436	9	143
	10	0.476712	1	0.934211	0.0201085	10	142
	11	0.517808	1	0.927632	0.0210155	11	141
	12	0.520548	1	0.921053	0.021872	12	140
	13	0.531507	1	0.914474	0.0226837	13	139
	14	0.567123	1	0.907895	0.0234551	14	138
	15	0.608219	1	0.901316	0.0241903	15	137
	16	0.619178	1			16	136
	17	0.619178	1			17	135
	18	0.619178	1	0.881579	0.0262074	18	134
	19	0.630137	1	0.875	0.0268248	19	133
	20	0.690411	1	0.868421	0.0274181	20	132
	21	0.750685	1	0.861842	0.0279885	21	131
	22	0.775342	1	0.855263	0.0285376	22	130
	23	0.810959	1	0.848684	0.0290665	23	129
	24	0.813699	1			24	128
	25	0.813699	1	0.835526	0.0300681	25	127
	26	0.816438	1	0.828947	0.0305426	26	126
	27	0.835616	1	0.822368	0.0310007	27	125
	28	0.838356	1	0.815789	0.031443	28	124
	29	0.841096	1	0.809211	0.0318703	29	123
	30	0.843836	1	0.802632	0.0322831	30	122
	31	0.849315	1	0.796053	0.032682	31	121
	32	0.947945	1	0.789474	0.0330674	32	120
	33	0.953425	1	0.782895	0.0334399	33	119
	34	0.958904	1	0.776316	0.0337999	34	118
	35	1.08767	1	0.769737	0.0341477	35	117
	36	1.09863	1	0.763158	0.0344838	36	116
	37	1.13151	1	0.756579	0.0348084	37	115
	38	1.15342	1	0.75	0.035122	38	114
	39	1.19452	1	0.743421	0.0354247	39	113
	40	1.29589	1	0.736842	0.0357169	40	112
	41	1.32329	1	0.730263	0.0359988	41	111
	42	1.33151	1	0.723684	0.0362707	42	110
	43	1.33973	0			42	109
	44	1.3726	1	0.717045	0.0365405	43	108
	45	1.39726	1	0.710406	0.0368004	44	107
	46	1.4	1	0.703766	0.0370506	45	106
	47	1.44932	1	0.697127	0.0372911	46	105
	48	1.45205	1	0.690488	0.0375224	47	104
	49	1.51781	1	0.683848	0.0377444	48	103
	50	1.62466	1	0.677209	0.0379574	49	102
	51	1.6274	1	0.67057	0.0381615	50	101
	52	1.72603	1	0.66393	0.0383569	51	100
	53	1.73151	1	0.657291	0.0385436	52	99
	54	1.75068	1	0.650652	0.0387219	53	98
	55	1.76712	1	0.644013	0.0388918	54	97
	56	1.79178	1			55	96
	57	1.79178	1	0.630734	0.0392069	56	95
	58	1.8274	1	0.624095	0.0393524	57	94
	59	1.84932	1	0.617455	0.0394898	58	93
	60	1.88219	1	0.610816	0.0396194	59	92
	61	1.91781	1	0.604177	0.0397411	60	91
	62	1.92877	1	0.597537	0.0398552	61	90
	63	1.93425	1	0.590898	0.0399615	62	89
	64	1.9589	1	0.584259	0.0400602	63	88
	65	1.96438	1	0.57762	0.0401514	64	87
	66	1.97808	1	0.57098	0.0402351	65	86
	67	1.98082	1	0.564341	0.0403113	66	85
	68	1.99726	1	0.557702	0.0403801	67	84
	69	2.08219	1	0.551062	0.0404415	68	83
	70	2.13973	1	0.544423	0.0404956	69	82
	71	2.23288	1	0.537784	0.0405424	70	81
	72	2.38356	1	0.531144	0.0405818	71	80
	73	2.39726	1	0.524505	0.040614	72	79
	74	2.41096	1	0.517866	0.040639	73	78
	75	2.53151	1	0.511226	0.0406567	74	77
	76	2.60274	1	0.504587	0.0406672	75	76
	77	2.70959	1	0.497948	0.0406704	76	75
	78	2.72603	1	0.491309	0.0406665	77	74
	79	2.80548	1	0.484669	0.0406553	78	73
	80	2.83562	1	0.47803	0.0406369	79	72
	81	2.87123	1	0.471391	0.0406112	80	71
	82	2.91507	1	0.464751	0.0405783	81	70
	83	3.07123	1	0.458112	0.0405381	82	69
	84	3.10411	1	0.451473	0.0404907	83	68
	85	3.10411	0			83	67
	86	3.49589	1	0.444734	0.0404431	84	66
	87	3.53425	1	0.437996	0.0403878	85	65
	88	3.55068	1	0.431258	0.0403247	86	64
	89	3.56438	1	0.424519	0.0402537	87	63
	90	3.63288	1	0.417781	0.0401748	88	62
	91	3.68493	1	0.411042	0.0400879	89	61
	92	3.75342	1	0.404304	0.039993	90	60
	93	3.7863	1	0.397566	0.0398901	91	59
	94	3.86027	1	0.390827	0.0397791	92	58
	95	3.86849	1	0.384089	0.0396599	93	57
	96	4.03014	1	0.37735	0.0395324	94	56
	97	4.05479	1	0.370612	0.0393965	95	55
	98	4.61096	1	0.363874	0.0392523	96	54
	99	4.6137	1	0.357135	0.0390995	97	53
	100	4.82466	0			97	52
	101	4.89863	0			97	51
	102	4.91233	0			97	50
	103	4.92877	0			97	49
	104	5.01918	0			97	48
	105	5.1589	0			97	47
	106	5.1589	0			97	46
	107	5.22192	0			97	45
	108	5.60548	0			97	44
	109	5.62466	0			97	43
	110	5.66301	0			97	42
	111	5.68767	0			97	41
	112	5.73425	0			97	40
	113	5.88493	0			97	39
	114	5.94521	0			97	38
	115	6.12877	0			97	37
	116	6.13699	0			97	36
	117	6.16712	0			97	35
	118	6.20548	0			97	34
	119	6.30685	0			97	33
	120	6.39178	0			97	32
	121	6.46575	0			97	31
	122	6.6	0			97	30
	123	6.86849	0			97	29
	124	6.93151	0			97	28
	125	6.9589	0			97	27
	126	7.00274	0			97	26
	127	7.1726	0			97	25
	128	7.29315	1	0.34285	0.0400603	98	24
	129	7.44658	0			98	23
	130	7.46575	0			98	22
	131	7.52877	0			98	21
	132	7.71233	0			98	20
	133	7.80274	0			98	19
	134	7.96712	0			98	18
	135	7.96712	0			98	17
	136	7.9863	0			98	16
	137	7.98904	0			98	15
	138	8.48219	0			98	14
	139	8.63014	0			98	13
	140	8.63014	0			98	12
	141	8.66027	0			98	11
	142	9.10959	0			98	10
	143	9.11233	0			98	9
	144	9.20548	0			98	8
	145	13.5123	0			98	7
	146	13.7781	0			98	6
	147	14.074	0			98	5
	148	14.4767	0			98	4
	149	15.9479	0			98	3
	150	16.589	1	0.228566	0.0970586	99	2
	151	16.6274	0			99	1
	152	16.7123	0			99	0
3	1	0.00547945	1	0.995868	0.00412368	1	241
	2	0.0273973	1	0.991736	0.00581966	2	240
	3	0.0410959	1	0.987603	0.00711273	3	239
	4	0.0493151	1	0.983471	0.00819588	4	238
	5	0.0520548	1	0.979339	0.009144	5	237
	6	0.060274	1	0.975207	0.00999559	6	236
	7	0.0821918	1	0.971074	0.0107736	7	235
	8	0.0849315	1	0.966942	0.0114929	8	234
	9	0.10411	1	0.96281	0.012164	9	233
	10	0.123288	1	0.958678	0.0127944	10	232
	11	0.126027	1	0.954545	0.01339	11	231
	12	0.134247	1			12	230
	13	0.134247	1			13	229
	14	0.134247	1	0.942149	0.0150075	14	228
	15	0.136986	1	0.938017	0.0155001	15	227
	16	0.161644	1	0.933884	0.0159732	16	226
	17	0.167123	0			16	225
	18	0.175342	1			17	224
	19	0.175342	1	0.925583	0.0168753	18	223
	20	0.183562	1	0.921433	0.0173025	19	222
	21	0.191781	1	0.917282	0.0177154	20	221
	22	0.219178	1	0.913131	0.018115	21	220
	23	0.227397	1	0.908981	0.018502	22	219
	24	0.254795	1	0.90483	0.0188773	23	218
	25	0.257534	1	0.90068	0.0192416	24	217
	26	0.284932	1	0.896529	0.0195955	25	216
	27	0.309589	1	0.892378	0.0199395	26	215
	28	0.317808	1			27	214
	29	0.317808	1	0.884077	0.0205999	28	213
	30	0.323288	1	0.879927	0.0209172	29	212
	31	0.328767	1	0.875776	0.0212263	30	211
	32	0.331507	1	0.871625	0.0215277	31	210
	33	0.339726	1	0.867475	0.0218216	32	209
	34	0.353425	1	0.863324	0.0221084	33	208
	35	0.356164	1	0.859174	0.0223884	34	207
	36	0.358904	1	0.855023	0.0226617	35	206
	37	0.361644	1	0.850872	0.0229286	36	205
	38	0.367123	1	0.846722	0.0231894	37	204
	39	0.378082	1			38	203
	40	0.378082	1	0.838421	0.0236933	39	202
	41	0.383562	1	0.83427	0.0239368	40	201
	42	0.386301	1	0.830119	0.0241749	41	200
	43	0.389041	1	0.825969	0.0244077	42	199
	44	0.430137	1	0.821818	0.0246355	43	198
	45	0.441096	1	0.817668	0.0248582	44	197
	46	0.452055	1	0.813517	0.0250762	45	196
	47	0.460274	1	0.809366	0.0252894	46	195
	48	0.468493	1	0.805216	0.025498	47	194
	49	0.49589	1			48	193
	50	0.49589	1	0.796915	0.025902	49	192
	51	0.509589	1	0.792764	0.0260975	50	191
	52	0.515068	1	0.788613	0.0262889	51	190
	53	0.520548	1			52	189
	54	0.520548	1			53	188
	55	0.520548	1			54	187
	56	0.520548	1	0.772011	0.0270143	55	186
	57	0.545205	1	0.76786	0.027186	56	185
	58	0.550685	1	0.76371	0.0273541	57	184
	59	0.572603	0			57	183
	60	0.583562	1	0.759537	0.0275211	58	182
	61	0.591781	1	0.755363	0.0276845	59	181
	62	0.6	1	0.75119	0.0278443	60	180
	63	0.605479	1	0.747017	0.0280006	61	179
	64	0.613699	1	0.742843	0.0281535	62	178
	65	0.624658	1	0.73867	0.0283029	63	177
	66	0.627397	1	0.734497	0.0284491	64	176
	67	0.632877	1	0.730324	0.0285919	65	175
	68	0.638356	1	0.72615	0.0287314	66	174
	69	0.641096	1	0.721977	0.0288678	67	173
	70	0.646575	1			68	172
	71	0.646575	1	0.71363	0.0291311	69	171
	72	0.649315	1	0.709457	0.0292582	70	170
	73	0.652055	1	0.705284	0.0293822	71	169
	74	0.676712	1	0.701111	0.0295032	72	168
	75	0.690411	1	0.696937	0.0296213	73	167
	76	0.693151	1	0.692764	0.0297365	74	166
	77	0.70137	1	0.688591	0.0298487	75	165
	78	0.70411	1	0.684418	0.0299582	76	164
	79	0.709589	1	0.680244	0.0300647	77	163
	80	0.723288	1	0.676071	0.0301686	78	162
	81	0.745205	1	0.671898	0.0302696	79	161
	82	0.753425	1	0.667724	0.0303679	80	160
	83	0.8	1	0.663551	0.0304635	81	159
	84	0.816438	1	0.659378	0.0305564	82	158
	85	0.830137	1	0.655205	0.0306467	83	157
	86	0.846575	1	0.651031	0.0307343	84	156
	87	0.849315	1	0.646858	0.0308194	85	155
	88	0.854795	1	0.642685	0.0309018	86	154
	89	0.876712	1	0.638511	0.0309816	87	153
	90	0.893151	1	0.634338	0.031059	88	152
	91	0.912329	1	0.630165	0.0311337	89	151
	92	0.920548	1	0.625992	0.031206	90	150
	93	0.926027	1			91	149
	94	0.926027	1	0.617645	0.031343	92	148
	95	0.950685	1	0.613472	0.0314079	93	147
	96	0.958904	1			94	146
	97	0.958904	1	0.605125	0.0315302	95	145
	98	0.961644	1	0.600952	0.0315877	96	144
	99	0.991781	1	0.596779	0.0316428	97	143
	100	0.994521	1	0.592605	0.0316956	98	142
	101	1.00822	1	0.588432	0.0317459	99	141
	102	1.0274	1	0.584259	0.0317939	100	140
	103	1.03288	1	0.580086	0.0318395	101	139
	104	1.03836	1	0.575912	0.0318828	102	138
	105	1.09315	1	0.571739	0.0319237	103	137
	106	1.10137	1	0.567566	0.0319623	104	136
	107	1.10685	1	0.563392	0.0319986	105	135
	108	1.12329	1	0.559219	0.0320325	106	134
	109	1.15342	1	0.555046	0.0320642	107	133
	110	1.1863	1	0.550873	0.0320935	108	132
	111	1.19452	1	0.546699	0.0321206	109	131
	112	1.2137	1	0.542526	0.0321454	110	130
	113	1.22192	1			111	129
	114	1.22192	1	0.53418	0.0321881	112	128
	115	1.2274	1	0.530006	0.032206	113	127
	116	1.23014	1	0.525833	0.0322216	114	126
	117	1.26575	1	0.52166	0.032235	115	125
	118	1.28767	0			115	124
	119	1.31781	1	0.517453	0.0322484	116	123
	120	1.32329	1	0.513246	0.0322595	117	122
	121	1.33973	1	0.509039	0.0322682	118	121
	122	1.34521	1			119	120
	123	1.34521	1	0.500625	0.0322787	120	119
	124	1.3589	1	0.496418	0.0322804	121	118
	125	1.40548	1	0.492211	0.0322798	122	117
	126	1.41918	1	0.488004	0.0322769	123	116
	127	1.43014	1	0.483797	0.0322716	124	115
	128	1.44384	1	0.47959	0.0322641	125	114
	129	1.46027	1	0.475383	0.0322541	126	113
	130	1.46575	1			127	112
	131	1.46575	1	0.46697	0.0322273	128	111
	132	1.47123	1	0.462763	0.0322104	129	110
	133	1.47671	1	0.458556	0.0321911	130	109
	134	1.49589	1	0.454349	0.0321695	131	108
	135	1.49863	1	0.450142	0.0321456	132	107
	136	1.50411	1	0.445935	0.0321192	133	106
	137	1.51233	1	0.441728	0.0320906	134	105
	138	1.55068	1	0.437521	0.0320595	135	104
	139	1.58904	1	0.433314	0.0320261	136	103
	140	1.59726	1	0.429107	0.0319903	137	102
	141	1.61918	1	0.4249	0.031952	138	101
	142	1.62466	1			139	100
	143	1.62466	1	0.416486	0.0318684	140	99
	144	1.63288	1	0.412279	0.031823	141	98
	145	1.63836	1	0.408073	0.0317751	142	97
	146	1.67123	1	0.403866	0.0317248	143	96
	147	1.67945	1	0.399659	0.031672	144	95
	148	1.70685	1	0.395452	0.0316168	145	94
	149	1.71507	1	0.391245	0.0315591	146	93
	150	1.72329	1	0.387038	0.0314989	147	92
	151	1.74521	1	0.382831	0.0314362	148	91
	152	1.76986	1	0.378624	0.031371	149	90
	153	1.78904	1	0.374417	0.0313032	150	89
	154	1.87397	1	0.37021	0.0312329	151	88
	155	1.87671	1	0.366003	0.0311601	152	87
	156	1.88219	1	0.361796	0.0310846	153	86
	157	1.89315	1	0.357589	0.0310065	154	85
	158	1.91781	1	0.353382	0.0309258	155	84
	159	1.92603	1	0.349175	0.0308425	156	83
	160	1.93151	1	0.344969	0.0307564	157	82
	161	1.94795	1	0.340762	0.0306677	158	81
	162	1.95342	1	0.336555	0.0305763	159	80
	163	1.96712	1	0.332348	0.0304821	160	79
	164	1.99452	1	0.328141	0.0303852	161	78
	165	2.0137	1	0.323934	0.0302855	162	77
	166	2.03562	1			163	76
	167	2.03562	1	0.31552	0.0300775	164	75
	168	2.03836	1	0.311313	0.0299693	165	74
	169	2.0411	1	0.307106	0.0298581	166	73
	170	2.15616	1	0.302899	0.029744	167	72
	171	2.2274	1	0.298692	0.0296269	168	71
	172	2.31507	1	0.294485	0.0295068	169	70
	173	2.32329	1	0.290278	0.0293836	170	69
	174	2.39178	1	0.286071	0.0292574	171	68
	175	2.39726	1	0.281865	0.029128	172	67
	176	2.4	1	0.277658	0.0289955	173	66
	177	2.42466	1	0.273451	0.0288597	174	65
	178	2.45753	1	0.269244	0.0287207	175	64
	179	2.49315	1	0.265037	0.0285784	176	63
	180	2.56712	1	0.26083	0.0284328	177	62
	181	2.69041	1	0.256623	0.0282837	178	61
	182	2.71233	1	0.252416	0.0281311	179	60
	183	2.72329	1	0.248209	0.0279751	180	59
	184	2.74247	1	0.244002	0.0278155	181	58
	185	2.8274	1	0.239795	0.0276522	182	57
	186	2.83836	1	0.235588	0.0274852	183	56
	187	3.02466	1	0.231381	0.0273145	184	55
	188	3.10685	1	0.227174	0.0271399	185	54
	189	3.17534	1	0.222967	0.0269614	186	53
	190	3.23014	1	0.218761	0.0267789	187	52
	191	3.30685	1	0.214554	0.0265923	188	51
	192	3.39452	1	0.210347	0.0264016	189	50
	193	3.43836	1	0.20614	0.0262066	190	49
	194	3.44658	1	0.201933	0.0260072	191	48
	195	3.50411	1	0.197726	0.0258034	192	47
	196	3.52877	1	0.193519	0.025595	193	46
	197	3.6411	1	0.189312	0.025382	194	45
	198	4.18356	1	0.185105	0.0251642	195	44
	199	4.20822	1	0.180898	0.0249415	196	43
	200	4.30959	1	0.176691	0.0247137	197	42
	201	4.68219	1	0.172484	0.0244807	198	41
	202	4.70685	1	0.168277	0.0242424	199	40
	203	4.71781	0			199	39
	204	4.72055	0			199	38
	205	4.81096	1	0.163849	0.0240055	200	37
	206	4.90959	0			200	36
	207	5.05479	0			200	35
	208	5.15616	0			200	34
	209	5.47671	0			200	33
	210	5.52603	1	0.158884	0.023786	201	32
	211	5.53425	0			201	31
	212	5.66301	0			201	30
	213	5.67123	1	0.153588	0.0235754	202	29
	214	5.70137	0			202	28
	215	5.85753	0			202	27
	216	5.97534	0			202	26
	217	6.29041	0			202	25
	218	6.44658	0			202	24
	219	6.45753	0			202	23
	220	6.81644	0			202	22
	221	6.89589	0			202	21
	222	7.02192	0			202	20
	223	7.18904	0			202	19
	224	7.5589	0			202	18
	225	7.59726	0			202	17
	226	7.94521	0			202	16
	227	7.9589	0			202	15
	228	8.07671	0			202	14
	229	8.23836	0			202	13
	230	8.35616	0			202	12
	231	8.63836	0			202	11
	232	8.67397	0			202	10
	233	8.8137	0			202	9
	234	9.05479	0			202	8
	235	9.10685	0			202	7
	236	9.22466	0			202	6
	237	12.6932	1	0.12799	0.0305289	203	5
	238	13.4575	0			203	4
	239	13.7151	0			203	3
	240	14.9123	1	0.0853265	0.0403443	204	2
	241	15.5425	1	0.0426633	0.0362904	205	1
	242	16.2849	0			205	0

## Sheet: B
Survival Table
T/MLN		Time	Status	Cumulative Proportion Surviving at the Time		N of Cumulative Events	N of Remaining Cases
				Estimate	Std. Error
1	1	0.0821918	1	0.996169	0.00382407	1	260
	2	0.139726	1	0.992337	0.00539764	2	259
	3	0.145205	1	0.988506	0.00659796	3	258
	4	0.161644	1	0.984674	0.00760389	4	257
	5	0.167123	0			4	256
	6	0.175342	1			5	255
	7	0.175342	1	0.976982	0.00928856	6	254
	8	0.210959	1	0.973135	0.0100168	7	253
	9	0.227397	1	0.969289	0.0106902	8	252
	10	0.257534	1	0.965442	0.0113186	9	251
	11	0.315068	1	0.961596	0.0119092	10	250
	12	0.317808	1	0.95775	0.0124672	11	249
	13	0.339726	1	0.953903	0.0129969	12	248
	14	0.386301	1	0.950057	0.0135017	13	247
	15	0.391781	1	0.94621	0.0139842	14	246
	16	0.430137	1	0.942364	0.0144466	15	245
	17	0.441096	1	0.938518	0.0148909	16	244
	18	0.484932	1	0.934671	0.0153186	17	243
	19	0.517808	1			18	242
	20	0.517808	1	0.926979	0.0161294	19	241
	21	0.520548	1	0.923132	0.0165148	20	240
	22	0.523288	1	0.919286	0.0168879	21	239
	23	0.572603	0			21	238
	24	0.583562	1	0.915423	0.017253	22	237
	25	0.60274	1	0.911561	0.0176073	23	236
	26	0.613699	1	0.907698	0.0179514	24	235
	27	0.619178	1			25	234
	28	0.619178	1	0.899973	0.0186111	26	233
	29	0.693151	1	0.896111	0.0189278	27	232
	30	0.709589	1	0.892248	0.0192363	28	231
	31	0.750685	1	0.888385	0.019537	29	230
	32	0.753425	1	0.884523	0.0198302	30	229
	33	0.808219	1	0.88066	0.0201162	31	228
	34	0.810959	1	0.876798	0.0203955	32	227
	35	0.813699	1	0.872935	0.0206681	33	226
	36	0.830137	1	0.869073	0.0209345	34	225
	37	0.835616	1	0.86521	0.0211948	35	224
	38	0.849315	1	0.861348	0.0214492	36	223
	39	0.912329	1	0.857485	0.0216981	37	222
	40	0.920548	1	0.853623	0.0219414	38	221
	41	0.926027	1			39	220
	42	0.926027	1	0.845897	0.0224125	40	219
	43	0.947945	1	0.842035	0.0226405	41	218
	44	0.950685	1	0.838172	0.0228638	42	217
	45	0.953425	1	0.83431	0.0230824	43	216
	46	0.994521	1	0.830447	0.0232965	44	215
	47	1.03288	1	0.826585	0.0235061	45	214
	48	1.09863	1	0.822722	0.0237115	46	213
	49	1.15342	1	0.81886	0.0239127	47	212
	50	1.19452	1	0.814997	0.0241099	48	211
	51	1.2137	1	0.811135	0.024303	49	210
	52	1.2274	1	0.807272	0.0244923	50	209
	53	1.23014	1			51	208
	54	1.23014	1	0.799547	0.0248596	52	207
	55	1.29589	1			53	206
	56	1.29589	1	0.791822	0.0252124	54	205
	57	1.33151	1	0.787959	0.0253836	55	204
	58	1.33973	1	0.784097	0.0255513	56	203
	59	1.34521	1	0.780234	0.0257158	57	202
	60	1.3589	1	0.776372	0.0258769	58	201
	61	1.3726	1	0.772509	0.0260348	59	200
	62	1.39178	1	0.768647	0.0261896	60	199
	63	1.4	1	0.764784	0.0263413	61	198
	64	1.40548	1	0.760921	0.02649	62	197
	65	1.43014	1	0.757059	0.0266356	63	196
	66	1.4411	1	0.753196	0.0267783	64	195
	67	1.44932	1	0.749334	0.0269181	65	194
	68	1.46575	1	0.745471	0.0270551	66	193
	69	1.47671	1	0.741609	0.0271892	67	192
	70	1.51233	1	0.737746	0.0273206	68	191
	71	1.51781	1	0.733884	0.0274492	69	190
	72	1.55068	1	0.730021	0.0275752	70	189
	73	1.58904	1	0.726159	0.0276985	71	188
	74	1.59452	1	0.722296	0.0278191	72	187
	75	1.59726	1	0.718433	0.0279372	73	186
	76	1.61918	1	0.714571	0.0280528	74	185
	77	1.62466	1	0.710708	0.0281658	75	184
	78	1.6274	1	0.706846	0.0282763	76	183
	79	1.63836	1	0.702983	0.0283844	77	182
	80	1.67123	1	0.699121	0.02849	78	181
	81	1.70685	1	0.695258	0.0285933	79	180
	82	1.71507	1	0.691396	0.0286941	80	179
	83	1.72329	1	0.687533	0.0287926	81	178
	84	1.75068	1	0.683671	0.0288888	82	177
	85	1.78904	1	0.679808	0.0289826	83	176
	86	1.79178	1			84	175
	87	1.79178	1	0.672083	0.0291635	85	174
	88	1.8	1	0.66822	0.0292506	86	173
	89	1.8274	1	0.664358	0.0293354	87	172
	90	1.87397	1	0.660495	0.029418	88	171
	91	1.91781	1			89	170
	92	1.91781	1	0.65277	0.0295768	90	169
	93	1.92603	1	0.648908	0.0296529	91	168
	94	1.92877	1	0.645045	0.0297269	92	167
	95	1.93151	1	0.641183	0.0297988	93	166
	96	1.93425	1	0.63732	0.0298685	94	165
	97	1.94795	1	0.633457	0.0299362	95	164
	98	1.96438	1	0.629595	0.0300018	96	163
	99	1.96712	1	0.625732	0.0300654	97	162
	100	1.97808	1	0.62187	0.0301269	98	161
	101	1.98904	0			98	160
	102	1.99452	1	0.617983	0.0301883	99	159
	103	1.99726	1	0.614096	0.0302476	100	158
	104	2.0137	1	0.61021	0.0303048	101	157
	105	2.03562	1			102	156
	106	2.03562	1	0.602436	0.0304132	103	155
	107	2.03836	1	0.59855	0.0304643	104	154
	108	2.19452	1	0.594663	0.0305134	105	153
	109	2.23288	1	0.590776	0.0305605	106	152
	110	2.31507	1	0.58689	0.0306056	107	151
	111	2.38356	1	0.583003	0.0306487	108	150
	112	2.39178	1	0.579116	0.0306898	109	149
	113	2.39726	1	0.57523	0.030729	110	148
	114	2.4	1	0.571343	0.0307662	111	147
	115	2.45753	1	0.567456	0.0308014	112	146
	116	2.60274	1	0.56357	0.0308347	113	145
	117	2.70959	1	0.559683	0.030866	114	144
	118	2.71233	1	0.555796	0.0308954	115	143
	119	2.74247	1	0.551909	0.0309229	116	142
	120	2.76986	1	0.548023	0.0309484	117	141
	121	2.8274	1	0.544136	0.030972	118	140
	122	2.83562	1	0.540249	0.0309937	119	139
	123	2.83836	1	0.536363	0.0310135	120	138
	124	2.87123	1	0.532476	0.0310313	121	137
	125	2.96986	1	0.528589	0.0310473	122	136
	126	3.10411	0			122	135
	127	3.17534	1	0.524674	0.0310632	123	134
	128	3.23014	1	0.520758	0.0310772	124	133
	129	3.39452	1	0.516843	0.0310892	125	132
	130	3.44384	1	0.512927	0.0310992	126	131
	131	3.51507	1	0.509012	0.0311074	127	130
	132	3.53425	1	0.505096	0.0311135	128	129
	133	3.55068	1	0.501181	0.0311177	129	128
	134	3.56438	1	0.497266	0.03112	130	127
	135	3.67397	0			130	126
	136	3.68493	1	0.493319	0.0311222	131	125
	137	3.7863	1	0.489372	0.0311225	132	124
	138	4.03014	1	0.485426	0.0311207	133	123
	139	4.30959	1	0.481479	0.0311169	134	122
	140	4.61096	1	0.477533	0.0311111	135	121
	141	4.6137	1	0.473586	0.0311033	136	120
	142	4.68219	1	0.46964	0.0310935	137	119
	143	4.70685	1	0.465693	0.0310817	138	118
	144	4.71781	0			138	117
	145	4.72055	0			138	116
	146	4.7726	1	0.461679	0.0310719	139	115
	147	4.81096	1	0.457664	0.03106	140	114
	148	4.8137	0			140	113
	149	4.82466	0			140	112
	150	4.8411	1	0.453578	0.0310503	141	111
	151	4.84658	0			141	110
	152	4.90959	0			141	109
	153	4.91233	0			141	108
	154	4.92877	0			141	107
	155	4.97808	0			141	106
	156	5.01918	0			141	105
	157	5.03562	0			141	104
	158	5.08493	0			141	103
	159	5.10685	1	0.449174	0.0310595	142	102
	160	5.1589	0			142	101
	161	5.1589	0			142	100
	162	5.16712	0			142	99
	163	5.2	0			142	98
	164	5.21644	0			142	97
	165	5.21644	0			142	96
	166	5.22192	0			142	95
	167	5.36712	1	0.444446	0.0310904	143	94
	168	5.52603	1	0.439718	0.0311171	144	93
	169	5.53425	0			144	92
	170	5.5726	0			144	91
	171	5.62466	0			144	90
	172	5.66301	0			144	89
	173	5.68493	0			144	88
	174	5.70137	0			144	87
	175	5.88493	0			144	86
	176	5.97534	0			144	85
	177	5.98082	0			144	84
	178	6.06027	0			144	83
	179	6.07397	0			144	82
	180	6.08767	0			144	81
	181	6.10411	0			144	80
	182	6.12877	0			144	79
	183	6.13699	0			144	78
	184	6.16712	0			144	77
	185	6.17534	0			144	76
	186	6.18904	0			144	75
	187	6.26027	0			144	74
	188	6.29041	0			144	73
	189	6.30685	0			144	72
	190	6.35342	0			144	71
	191	6.38904	0			144	70
	192	6.39178	0			144	69
	193	6.41644	0			144	68
	194	6.44658	0			144	67
	195	6.46575	0			144	66
	196	6.49041	0			144	65
	197	6.53151	0			144	64
	198	6.60274	0			144	63
	199	6.70685	0			144	62
	200	6.71507	0			144	61
	201	6.72055	0			144	60
	202	6.74247	0			144	59
	203	6.81644	0			144	58
	204	6.89589	0			144	57
	205	6.93151	0			144	56
	206	6.93425	0			144	55
	207	6.9589	0			144	54
	208	7.00274	0			144	53
	209	7.09315	0			144	52
	210	7.12329	0			144	51
	211	7.14247	0			144	50
	212	7.21918	0			144	49
	213	7.44658	0			144	48
	214	7.46575	0			144	47
	215	7.47397	0			144	46
	216	7.5589	0			144	45
	217	7.69589	0			144	44
	218	7.71233	0			144	43
	219	7.75068	0			144	42
	220	7.78082	0			144	41
	221	7.80274	0			144	40
	222	7.94521	0			144	39
	223	7.96712	0			144	38
	224	7.96712	0			144	37
	225	7.9863	0			144	36
	226	7.98904	0			144	35
	227	8.0411	0			144	34
	228	8.04932	0			144	33
	229	8.14247	0			144	32
	230	8.23836	0			144	31
	231	8.35616	0			144	30
	232	8.43014	0			144	29
	233	8.48219	0			144	28
	234	8.6137	0			144	27
	235	8.6137	0			144	26
	236	8.63014	0			144	25
	237	8.63014	0			144	24
	238	8.66027	0			144	23
	239	8.96164	0			144	22
	240	9.06849	0			144	21
	241	9.10959	0			144	20
	242	9.12603	0			144	19
	243	9.13151	0			144	18
	244	9.1863	0			144	17
	245	9.20548	0			144	16
	246	9.21644	0			144	15
	247	11.326	1	0.410403	0.0405651	145	14
	248	12.4658	1	0.381089	0.047083	146	13
	249	13.4548	0			146	12
	250	13.4575	0			146	11
	251	13.5123	0			146	10
	252	13.7589	0			146	9
	253	13.7781	0			146	8
	254	13.8521	0			146	7
	255	14.074	0			146	6
	256	14.4767	0			146	5
	257	14.5836	0			146	4
	258	14.8164	0			146	3
	259	14.9123	1	0.254059	0.108365	147	2
	260	16.589	1	0.12703	0.1049	148	1
	261	16.6274	0			148	0
2	1	0.00547945	1	0.996078	0.00391387	1	254
	2	0.0273973	1	0.992157	0.00552414	2	253
	3	0.0410959	1	0.988235	0.00675228	3	252
	4	0.0493151	1	0.984314	0.00778138	4	251
	5	0.0520548	1	0.980392	0.0086825	5	250
	6	0.060274	1	0.976471	0.00949216	6	249
	7	0.0849315	1	0.972549	0.0102321	7	248
	8	0.10411	1	0.968627	0.0109165	8	247
	9	0.123288	1	0.964706	0.0115552	9	246
	10	0.126027	1	0.960784	0.0121555	10	245
	11	0.134247	1			11	244
	12	0.134247	1			12	243
	13	0.134247	1	0.94902	0.0137743	13	242
	14	0.136986	1	0.945098	0.0142647	14	241
	15	0.161644	1			15	240
	16	0.161644	1	0.937255	0.0151862	16	239
	17	0.183562	1	0.933333	0.0156208	17	238
	18	0.191781	1	0.929412	0.0160398	18	237
	19	0.2	1	0.92549	0.0164446	19	236
	20	0.219178	1	0.921569	0.016836	20	235
	21	0.254795	1	0.917647	0.017215	21	234
	22	0.284932	1	0.913725	0.0175824	22	233
	23	0.30411	1	0.909804	0.017939	23	232
	24	0.309589	1	0.905882	0.0182853	24	231
	25	0.317808	1	0.901961	0.0186219	25	230
	26	0.323288	1	0.898039	0.0189493	26	229
	27	0.328767	1	0.894118	0.0192681	27	228
	28	0.331507	1	0.890196	0.0195786	28	227
	29	0.345205	1	0.886275	0.0198812	29	226
	30	0.353425	1	0.882353	0.0201763	30	225
	31	0.356164	1	0.878431	0.0204642	31	224
	32	0.358904	1	0.87451	0.0207452	32	223
	33	0.361644	1	0.870588	0.0210195	33	222
	34	0.367123	1	0.866667	0.0212875	34	221
	35	0.378082	1			35	220
	36	0.378082	1	0.858824	0.0218053	36	219
	37	0.383562	1	0.854902	0.0220556	37	218
	38	0.389041	1	0.85098	0.0223003	38	217
	39	0.441096	1	0.847059	0.0225397	39	216
	40	0.452055	1	0.843137	0.022774	40	215
	41	0.460274	1			41	214
	42	0.460274	1	0.835294	0.0232276	42	213
	43	0.468493	1	0.831373	0.0234472	43	212
	44	0.476712	1	0.827451	0.0236623	44	211
	45	0.49589	1			45	210
	46	0.49589	1	0.819608	0.0240792	46	209
	47	0.509589	1	0.815686	0.0242812	47	208
	48	0.515068	1	0.811765	0.0244791	48	207
	49	0.520548	1			49	206
	50	0.520548	1			50	205
	51	0.520548	1			51	204
	52	0.520548	1	0.796078	0.0252313	52	203
	53	0.531507	1	0.792157	0.0254099	53	202
	54	0.545205	1	0.788235	0.025585	54	201
	55	0.550685	1	0.784314	0.0257565	55	200
	56	0.567123	1	0.780392	0.0259245	56	199
	57	0.591781	1	0.776471	0.0260891	57	198
	58	0.6	1	0.772549	0.0262505	58	197
	59	0.605479	1	0.768627	0.0264085	59	196
	60	0.608219	1	0.764706	0.0265633	60	195
	61	0.619178	1	0.760784	0.026715	61	194
	62	0.624658	1	0.756863	0.0268636	62	193
	63	0.627397	1	0.752941	0.0270091	63	192
	64	0.630137	1	0.74902	0.0271517	64	191
	65	0.632877	1	0.745098	0.0272912	65	190
	66	0.638356	1	0.741176	0.0274279	66	189
	67	0.641096	1	0.737255	0.0275617	67	188
	68	0.646575	1			68	187
	69	0.646575	1	0.729412	0.0278209	69	186
	70	0.649315	1	0.72549	0.0279463	70	185
	71	0.652055	1	0.721569	0.0280691	71	184
	72	0.676712	1	0.717647	0.0281891	72	183
	73	0.690411	1			73	182
	74	0.690411	1	0.709804	0.0284214	74	181
	75	0.70137	1	0.705882	0.0285336	75	180
	76	0.70411	1	0.701961	0.0286433	76	179
	77	0.717808	1	0.698039	0.0287505	77	178
	78	0.723288	1	0.694118	0.0288552	78	177
	79	0.731507	1	0.690196	0.0289574	79	176
	80	0.745205	1	0.686275	0.0290572	80	175
	81	0.775342	1	0.682353	0.0291546	81	174
	82	0.8	1	0.678431	0.0292496	82	173
	83	0.813699	1	0.67451	0.0293422	83	172
	84	0.816438	1			84	171
	85	0.816438	1	0.666667	0.0295205	85	170
	86	0.838356	1	0.662745	0.0296062	86	169
	87	0.841096	1	0.658824	0.0296896	87	168
	88	0.843836	1	0.654902	0.0297707	88	167
	89	0.846575	1	0.65098	0.0298496	89	166
	90	0.849315	1	0.647059	0.0299263	90	165
	91	0.854795	1	0.643137	0.0300008	91	164
	92	0.876712	1	0.639216	0.030073	92	163
	93	0.893151	1	0.635294	0.0301432	93	162
	94	0.958904	1			94	161
	95	0.958904	1			95	160
	96	0.958904	1	0.623529	0.0303406	96	159
	97	0.961644	1	0.619608	0.0304021	97	158
	98	0.991781	1	0.615686	0.0304616	98	157
	99	0.994521	1	0.611765	0.030519	99	156
	100	1.00822	1	0.607843	0.0305742	100	155
	101	1.0274	1	0.603922	0.0306274	101	154
	102	1.03836	1	0.6	0.0306786	102	153
	103	1.04384	1	0.596078	0.0307277	103	152
	104	1.08767	1	0.592157	0.0307748	104	151
	105	1.09315	1	0.588235	0.0308198	105	150
	106	1.10137	1	0.584314	0.0308628	106	149
	107	1.10685	1	0.580392	0.0309038	107	148
	108	1.12329	1	0.576471	0.0309428	108	147
	109	1.13151	1	0.572549	0.0309799	109	146
	110	1.15342	1	0.568627	0.0310149	110	145
	111	1.1863	1	0.564706	0.0310479	111	144
	112	1.19452	1	0.560784	0.031079	112	143
	113	1.22192	1			113	142
	114	1.22192	1	0.552941	0.0311352	114	141
	115	1.22466	1	0.54902	0.0311604	115	140
	116	1.25479	1	0.545098	0.0311836	116	139
	117	1.26575	1	0.541176	0.0312049	117	138
	118	1.28767	0			117	137
	119	1.31781	1	0.537226	0.0312261	118	136
	120	1.32329	1			119	135
	121	1.32329	1	0.529326	0.0312626	120	134
	122	1.33973	0			120	133
	123	1.34521	1	0.525346	0.0312799	121	132
	124	1.39726	1	0.521366	0.0312951	122	131
	125	1.41918	1	0.517386	0.0313082	123	130
	126	1.44384	1	0.513406	0.0313193	124	129
	127	1.45205	1	0.509426	0.0313284	125	128
	128	1.46027	1	0.505447	0.0313354	126	127
	129	1.46575	1	0.501467	0.0313404	127	126
	130	1.47123	1	0.497487	0.0313434	128	125
	131	1.49589	1	0.493507	0.0313443	129	124
	132	1.49863	1	0.489527	0.0313431	130	123
	133	1.50411	1	0.485547	0.03134	131	122
	134	1.55616	1	0.481567	0.0313348	132	121
	135	1.62466	1			133	120
	136	1.62466	1	0.473607	0.0313183	134	119
	137	1.63288	1	0.469627	0.0313069	135	118
	138	1.63562	1	0.465648	0.0312936	136	117
	139	1.67945	1			137	116
	140	1.67945	1	0.457688	0.0312607	138	115
	141	1.72603	1	0.453708	0.0312412	139	114
	142	1.73151	1	0.449728	0.0312196	140	113
	143	1.74521	1	0.445748	0.031196	141	112
	144	1.76712	1	0.441768	0.0311703	142	111
	145	1.76986	1	0.437788	0.0311425	143	110
	146	1.82466	1	0.433808	0.0311127	144	109
	147	1.84932	1	0.429829	0.0310808	145	108
	148	1.87671	1	0.425849	0.0310467	146	107
	149	1.88219	1			147	106
	150	1.88219	1	0.417889	0.0309724	148	105
	151	1.89315	1	0.413909	0.0309321	149	104
	152	1.94795	1	0.409929	0.0308896	150	103
	153	1.95342	1	0.405949	0.0308451	151	102
	154	1.9589	1	0.401969	0.0307983	152	101
	155	1.98082	1	0.397989	0.0307495	153	100
	156	2.01644	0			153	99
	157	2.0411	1	0.393969	0.0307005	154	98
	158	2.08219	1	0.389949	0.0306494	155	97
	159	2.13973	1	0.385929	0.0305959	156	96
	160	2.15616	1	0.381909	0.0305401	157	95
	161	2.2274	1	0.377889	0.0304821	158	94
	162	2.29315	1	0.373869	0.0304218	159	93
	163	2.32329	1	0.369849	0.0303591	160	92
	164	2.39726	1	0.365829	0.0302941	161	91
	165	2.41096	1	0.361809	0.0302268	162	90
	166	2.4137	1	0.357788	0.0301571	163	89
	167	2.42466	1	0.353768	0.030085	164	88
	168	2.4274	1	0.349748	0.0300105	165	87
	169	2.49315	1	0.345728	0.0299336	166	86
	170	2.53151	1	0.341708	0.0298543	167	85
	171	2.56712	1	0.337688	0.0297725	168	84
	172	2.58082	1	0.333668	0.0296882	169	83
	173	2.69041	1	0.329648	0.0296015	170	82
	174	2.72329	1	0.325628	0.0295122	171	81
	175	2.72603	1	0.321608	0.0294204	172	80
	176	2.80548	1	0.317587	0.029326	173	79
	177	2.91507	1	0.313567	0.029229	174	78
	178	3.01918	1	0.309547	0.0291294	175	77
	179	3.02466	1	0.305527	0.0290272	176	76
	180	3.07123	1	0.301507	0.0289223	177	75
	181	3.10411	1	0.297487	0.0288147	178	74
	182	3.10685	1	0.293467	0.0287044	179	73
	183	3.30685	1	0.289447	0.0285913	180	72
	184	3.43836	1	0.285427	0.0284754	181	71
	185	3.44658	1	0.281407	0.0283567	182	70
	186	3.49589	1	0.277387	0.0282351	183	69
	187	3.50411	1	0.273366	0.0281107	184	68
	188	3.52877	1	0.269346	0.0279832	185	67
	189	3.5726	1	0.265326	0.0278529	186	66
	190	3.61918	1	0.261306	0.0277194	187	65
	191	3.63288	1	0.257286	0.027583	188	64
	192	3.6411	1	0.253266	0.0274434	189	63
	193	3.75342	1	0.249246	0.0273006	190	62
	194	3.86027	1	0.245226	0.0271547	191	61
	195	3.86849	1	0.241206	0.0270054	192	60
	196	4.05479	1	0.237186	0.0268529	193	59
	197	4.18356	1	0.233166	0.026697	194	58
	198	4.20822	1	0.229145	0.0265376	195	57
	199	4.23288	1	0.225125	0.0263748	196	56
	200	4.51507	1	0.221105	0.0262084	197	55
	201	4.8411	0			197	54
	202	4.89863	0			197	53
	203	5.05479	0			197	52
	204	5.10685	0			197	51
	205	5.15616	0			197	50
	206	5.47671	0			197	49
	207	5.60548	0			197	48
	208	5.65205	1	0.216499	0.0260641	198	47
	209	5.66301	0			198	46
	210	5.67123	1	0.211792	0.0259189	199	45
	211	5.68767	0			199	44
	212	5.73425	0			199	43
	213	5.85753	0			199	42
	214	5.94521	0			199	41
	215	5.95342	0			199	40
	216	6.20548	0			199	39
	217	6.38904	0			199	38
	218	6.45753	0			199	37
	219	6.46575	0			199	36
	220	6.6	0			199	35
	221	6.76986	1	0.205741	0.0258751	200	34
	222	6.85479	0			200	33
	223	6.86849	0			200	32
	224	6.96438	0			200	31
	225	7.01096	0			200	30
	226	7.02192	0			200	29
	227	7.1726	0			200	28
	228	7.18904	0			200	27
	229	7.29315	1	0.198121	0.0260146	201	26
	230	7.52877	0			201	25
	231	7.53425	0			201	24
	232	7.56712	1	0.189866	0.0262077	202	23
	233	7.59726	0			202	22
	234	7.75616	1	0.181236	0.0263992	203	21
	235	7.80822	0			203	20
	236	7.9589	0			203	19
	237	8.00822	0			203	18
	238	8.07671	0			203	17
	239	8.16438	0			203	16
	240	8.50137	0			203	15
	241	8.63836	0			203	14
	242	8.67397	0			203	13
	243	8.8137	0			203	12
	244	9.05479	0			203	11
	245	9.05753	0			203	10
	246	9.10685	0			203	9
	247	9.11233	0			203	8
	248	9.22466	0			203	7
	249	12.6932	1	0.155345	0.0329635	204	6
	250	13.7151	0			204	5
	251	14.4767	0			204	4
	252	15.5425	1	0.116509	0.0417421	205	3
	253	15.9479	0			205	2
	254	16.2849	0			205	1
	255	16.7123	0			205	0

## Sheet: C
N1 stage	N2 stage	N3 stage
1	76.09	69.18
6.79	0.71	39.76
78	90.2	15.75
1.97	55.52	17.26
2.13	83.07	60.72
8.53	2.54	39.36
6.75	79.16	60.58
32.37	77.39	80.91
37.05	27.9	48.7
5	80.95	36.52
1.49	5.33	76.4
0.27	43.88	10.86
22.91	8.9	66.64
70.78	5.6	82.36
0.5	2.67	75.72
1.75	42.44	79.74
1.2	51.35	68.17
69.91	5.11	65.28
6.44	2.03	64.17
77.24	23.29	17.66
0.9	14.1	61.4
0.32	8.43	62.64
35.21	0.74	10.42
85.57	40.9	73.17
16.7	2.25	7.42
95.51	4.22	54.62
1.73	2.72	45.28
80.1	54.78	2.18
49.19	2.18	21.15
1.83	27.96	86.7
2.24	70.7	1.19
2.89	64.19	9.08
9.74	1.37	11.12
1.6	10.2	72.09
82.91	5.93	38.16
2.97	85.19	58.67
46	46.6	9.89
94.57	64.54	24.58
0.9	16.56	42.44
7.75	47.25	68.55
2.25	0.96	77.73
1.18	8.18	77.56
0.28	0.93	40.74
0.44	59.83	2.89
4.15	33.59	39.45
8.47	62.8	17.22
0.5	58.94	42.41
82.82	8.18	17.05
1.26	47.46	59.3
2.25	17.43	79.81
3.99	37.44	47.38
0.26	5.9	76.05
23.17	13.34	63.11
2.37	8.93	63.65
1.2	19.56	27.71
0.5	74.65	51.28
1.56	14.82	16.07
25.07	65.96	39.15
5.15	88.62	78.64
96.76	2.44	82.08
30.14	74.95	27.35
17.32	24.07	18.39
11.9	93.62	3.87
0.95	17.34	72.85
25	14.68	39.37
3.56	25.73	74.98
40.83	48.74	62.78
63.83	55.92	63.27
30	18.29	26.26
5.14	90.37	61.04
4.83	47.95	16.75
7.5	31.3	68.99
48.85	23.11	27.83
25.62	46.64	68.33
17.74	61.08	21
2	37.35	91.79
54.86	43.88	68.53
92.07	68.98	88.55
15.08	17.37	10.74
87.29	2.34	26.89
89.77	74.34	34.56
3.06	47.31	36.15
31.86	15.03	35.21
59.62	52.6	13.43
2	27.11	49.51
2.22	62.41	9.18
84.1	27.56	26.82
47.69	28.82	9.01
60	80.55	59.79
2	66.83	91.94
85.9	34.3	62.69
3.77	1	41.1
20.13	58.47	26.32
68.73	6.36	89.63
93.22	25.18	77.86
57.4	93.28	44.95
0.1	10.37	30.67
62.64	95.26	78.76
1.92	41.02	15.03
1	10.16	66.36
9.64	46.4	39.83
79	21.81	57.4
5.94	52.71	16.83
50	1.43	44.63
31.99	5.84	15.17
2.5	15.75	20.08
62.65	37.6	35.05
16.61	45.29	46.32
22.28	38.61	51.21
6.4	86.26	71.64
59.72	65.86	43.51
4.82	21.59	53.08
15.71	67.5	72.17
0.1	90.28	43.18
81.27	85.22	54.41
1	1.15	47.35
59.16	96.02	41.93
0.98	67.5	76.14
9.17	27.58	14.47
81.68	57.27	5.12
9.53	9.32	24.82
11.11	68.1	74.43
25.97	61.9	32.22
85.07	39.18	76.83
91.38	65.22	55.04
2.86	19.72	66.08
3	87.98	67.18
	48.72	42.16
	88.07	18.46
	49.1	87.06
	4.26	58.48
	45.63	24.12
	37.73	73.55
	21.46	52.99
	79.57	60.5
	37.44	84.21
	80.94	52.78
	60.09	59.07
	10.74	55.12
	61.04	85.1
	13.02	18.22
	3.73	45.45
	86.96	87
	69.39	55.75
	17.05	68.45
	12.15	59.18
	90.64	74.6
	23.45	37.02
	32.48	25.74
	77.92	10.65
	51.57	27.52
	92.03	18.32
	78.72	58.93
		49.16
		56.29
		30.51
		70.91
		23.83
		56.56
		73.7
		36.46
		50.33
		76.2
		10.39
		56.95
		81.6
		19.87
		54.94
		80.96
		82.51
		71.35
		73.89
		85.52
		86.2
		70.81
		77.66
		55.09
		18.15
		71.94
		49.61
		66.65
		34.58
		7.83
		70.74
		57.1
		70.49
		56.53
		64.41
		82.76
		72.03
		83.4
		59.37
		52.35
		50.9
		79.55
		92.45
		74.14
		12.11
		67.5
		57.5
		89.84
		64.21
		67.65
		65.66
		58.83
		85.42
		10.61
		84.69
		79.34
		53.77
		21.16
		64.24
		46.93
		44.72
		68.34
		41.75
		54.67
		81.5
		55.95
		10.12
		41.24
		25.39
		70.74
		64.14
		50.49
		71.83
		62.01
		59.06
		71.57
		25.37
		78.13
		66.58
		50.57
		54.01
		78.18
		73.09

## Sheet: D
Survival Table
T/MLN		Time	Status	Cumulative Proportion Surviving at the Time		N of Cumulative Events	N of Remaining Cases
				Estimate	Std. Error
1	1	0.210959	1	0.984375	0.0155024	1	63
	2	0.517808	1	0.96875	0.0217491	2	62
	3	0.808219	1	0.953125	0.0264214	3	61
	4	0.813699	1	0.9375	0.0302577	4	60
	5	1.23014	1	0.921875	0.033546	5	59
	6	1.39178	1	0.90625	0.0364351	6	58
	7	1.4411	1	0.890625	0.0390136	7	57
	8	1.59452	1	0.875	0.0413399	8	56
	9	1.98904	0			8	55
	10	2.19452	1	0.859091	0.043542	9	54
	11	2.23288	1	0.843182	0.0455494	10	53
	12	2.76986	1	0.827273	0.0473869	11	52
	13	2.96986	1	0.811364	0.0490735	12	51
	14	3.51507	1	0.795455	0.0506244	13	50
	15	4.61096	1	0.779545	0.0520517	14	49
	16	4.70685	1	0.763636	0.0533653	15	48
	17	4.7726	1	0.747727	0.0545734	16	47
	18	4.82466	0			16	46
	19	4.84658	0			16	45
	20	4.97808	0			16	44
	21	5.01918	0			16	43
	22	5.03562	0			16	42
	23	5.16712	0			16	41
	24	5.21644	0			16	40
	25	5.68493	0			16	39
	26	6.06027	0			16	38
	27	6.07397	0			16	37
	28	6.08767	0			16	36
	29	6.10411	0			16	35
	30	6.18904	0			16	34
	31	6.26027	0			16	33
	32	6.30685	0			16	32
	33	6.35342	0			16	31
	34	6.38904	0			16	30
	35	6.41644	0			16	29
	36	6.46575	0			16	28
	37	6.49041	0			16	27
	38	6.53151	0			16	26
	39	6.60274	0			16	25
	40	6.70685	0			16	24
	41	6.71507	0			16	23
	42	6.72055	0			16	22
	43	6.74247	0			16	21
	44	6.93425	0			16	20
	45	7.09315	0			16	19
	46	7.14247	0			16	18
	47	7.21918	0			16	17
	48	7.47397	0			16	16
	49	7.75068	0			16	15
	50	8.04932	0			16	14
	51	8.14247	0			16	13
	52	8.43014	0			16	12
	53	8.6137	0			16	11
	54	8.6137	0			16	10
	55	8.96164	0			16	9
	56	9.12603	0			16	8
	57	9.13151	0			16	7
	58	9.1863	0			16	6
	59	12.4658	1	0.623106	0.122516	17	5
	60	13.4548	0			17	4
	61	13.7589	0			17	3
	62	13.8521	0			17	2
	63	14.5836	0			17	1
	64	14.8164	0			17	0
2	1	0.139726	1	0.984127	0.0157465	1	62
	2	0.460274	1	0.968254	0.0220886	2	61
	3	0.523288	1	0.952381	0.0268303	3	60
	4	0.60274	1	0.936508	0.0307217	4	59
	5	0.717808	1	0.920635	0.0340556	5	58
	6	0.994521	1	0.904762	0.036983	6	57
	7	1.04384	1	0.888889	0.0395943	7	56
	8	1.25479	1	0.873016	0.0419484	8	55
	9	1.29589	1	0.857143	0.0440867	9	54
	10	1.32329	1	0.84127	0.0460391	10	53
	11	1.55616	1	0.825397	0.0478285	11	52
	12	1.63562	1	0.809524	0.0494726	12	51
	13	1.67945	1	0.793651	0.0509854	13	50
	14	1.72603	1	0.777778	0.0523783	14	49
	15	1.82466	1	0.761905	0.0536606	15	48
	16	1.8274	1	0.746032	0.0548401	16	47
	17	1.92877	1	0.730159	0.0559233	17	46
	18	1.94795	1	0.714286	0.0569156	18	45
	19	2.01644	0			18	44
	20	2.29315	1	0.698052	0.057891	19	43
	21	2.41096	1	0.681818	0.0587768	20	42
	22	2.4274	1	0.665584	0.059577	21	41
	23	2.58082	1	0.649351	0.060295	22	40
	24	3.01918	1	0.633117	0.0609339	23	39
	25	3.44384	1	0.616883	0.0614959	24	38
	26	3.5726	1	0.600649	0.0619833	25	37
	27	3.61918	1	0.584416	0.0623977	26	36
	28	3.67397	0			26	35
	29	4.23288	1	0.567718	0.0628093	27	34
	30	4.51507	1	0.55102	0.0631425	28	33
	31	4.8137	0			28	32
	32	4.8411	1	0.533801	0.0634738	29	31
	33	4.8411	0			29	30
	34	4.89863	0			29	29
	35	5.08493	0			29	28
	36	5.10685	1	0.514737	0.0640059	30	27
	37	5.10685	0			30	26
	38	5.2	0			30	25
	39	5.21644	0			30	24
	40	5.36712	1	0.493289	0.0648328	31	23
	41	5.5726	0			31	22
	42	5.65205	1	0.470867	0.0656488	32	21
	43	5.68767	0			32	20
	44	5.98082	0			32	19
	45	6.17534	0			32	18
	46	6.38904	0			32	17
	47	6.76986	1	0.443169	0.0673773	33	16
	48	6.85479	0			33	15
	49	6.96438	0			33	14
	50	7.12329	0			33	13
	51	7.53425	0			33	12
	52	7.56712	1	0.406238	0.0711676	34	11
	53	7.75616	1	0.369308	0.0736594	35	10
	54	7.78082	0			35	9
	55	8.00822	0			35	8
	56	8.0411	0			35	7
	57	8.16438	0			35	6
	58	8.50137	0			35	5
	59	9.05753	0			35	4
	60	9.06849	0			35	3
	61	9.21644	0			35	2
	62	11.326	1	0.184654	0.135665	36	1
	63	14.4767	0			36	0

## Sheet: E
Survival Table
T/MLN		Time	Status	Cumulative Proportion Surviving at the Time		N of Cumulative Events	N of Remaining Cases
				Estimate	Std. Error
1	1	0.145205	1	0.985915	0.013985	1	70
	2	0.161644	1	0.971831	0.019636	2	69
	3	0.391781	1	0.957746	0.0238741	3	68
	4	0.430137	1	0.943662	0.027364	4	67
	5	0.484932	1	0.929577	0.0303647	5	66
	6	0.517808	1	0.915493	0.0330099	6	65
	7	0.520548	1	0.901408	0.0353795	7	64
	8	0.619178	1	0.887324	0.0375256	8	63
	9	0.750685	1	0.873239	0.0394848	9	62
	10	0.810959	1	0.859155	0.0412836	10	61
	11	0.835616	1	0.84507	0.0429422	11	60
	12	0.947945	1	0.830986	0.0444763	12	59
	13	1.19452	1	0.816901	0.0458985	13	58
	14	1.29589	1	0.802817	0.0472187	14	57
	15	1.33151	1	0.788732	0.0484454	15	56
	16	1.3726	1	0.774648	0.0495854	16	55
	17	1.4	1	0.760563	0.0506447	17	54
	18	1.51781	1	0.746479	0.0516282	18	53
	19	1.6274	1	0.732394	0.0525401	19	52
	20	1.63836	1	0.71831	0.0533842	20	51
	21	1.72329	1	0.704225	0.0541636	21	50
	22	1.75068	1	0.690141	0.054881	22	49
	23	1.79178	1			23	48
	24	1.79178	1	0.661972	0.0561393	24	47
	25	1.8	1	0.647887	0.0566841	25	46
	26	1.91781	1	0.633803	0.0571749	26	45
	27	1.93425	1	0.619718	0.057613	27	44
	28	1.96438	1	0.605634	0.0579997	28	43
	29	1.99726	1	0.591549	0.0583359	29	42
	30	2.38356	1	0.577465	0.0586226	30	41
	31	2.39726	1	0.56338	0.0588604	31	40
	32	2.83562	1	0.549296	0.05905	32	39
	33	2.87123	1	0.535211	0.0591918	33	38
	34	3.10411	0			33	37
	35	3.53425	1	0.520746	0.0593331	34	36
	36	3.55068	1	0.506281	0.0594221	35	35
	37	3.56438	1	0.491816	0.0594589	36	34
	38	3.68493	1	0.477351	0.0594436	37	33
	39	3.7863	1	0.462885	0.0593762	38	32
	40	4.03014	1	0.44842	0.0592565	39	31
	41	4.6137	1	0.433955	0.0590842	40	30
	42	4.91233	0			40	29
	43	4.92877	0			40	28
	44	5.1589	0			40	27
	45	5.22192	0			40	26
	46	5.62466	0			40	25
	47	5.88493	0			40	24
	48	6.12877	0			40	23
	49	6.13699	0			40	22
	50	6.16712	0			40	21
	51	6.39178	0			40	20
	52	6.93151	0			40	19
	53	6.9589	0			40	18
	54	7.00274	0			40	17
	55	7.44658	0			40	16
	56	7.46575	0			40	15
	57	7.69589	0			40	14
	58	7.80274	0			40	13
	59	7.96712	0			40	12
	60	7.96712	0			40	11
	61	7.98904	0			40	10
	62	8.23836	0			40	9
	63	8.48219	0			40	8
	64	8.63014	0			40	7
	65	8.63014	0			40	6
	66	8.66027	0			40	5
	67	9.10959	0			40	4
	68	13.5123	0			40	3
	69	13.7781	0			40	2
	70	14.4767	0			40	1
	71	16.6274	0			40	0
2	1	0.134247	1	0.987805	0.0121205	1	81
	2	0.136986	1	0.97561	0.0170349	2	80
	3	0.161644	1	0.963415	0.0207326	3	79
	4	0.2	1	0.95122	0.0237879	4	78
	5	0.30411	1	0.939024	0.0264247	5	77
	6	0.309589	1	0.926829	0.0287582	6	76
	7	0.315068	1	0.914634	0.0308574	7	75
	8	0.345205	1	0.902439	0.0327673	8	74
	9	0.441096	1	0.890244	0.0345193	9	73
	10	0.476712	1	0.878049	0.0361364	10	72
	11	0.520548	1	0.865854	0.0376361	11	71
	12	0.531507	1	0.853659	0.0390318	12	70
	13	0.567123	1	0.841463	0.0403344	13	69
	14	0.608219	1	0.829268	0.0415526	14	68
	15	0.619178	1			15	67
	16	0.619178	1	0.804878	0.0437634	16	66
	17	0.630137	1	0.792683	0.0447672	17	65
	18	0.652055	1	0.780488	0.0457094	18	64
	19	0.690411	1	0.768293	0.0465936	19	63
	20	0.731507	1	0.756098	0.0474231	20	62
	21	0.775342	1	0.743902	0.0482007	21	61
	22	0.813699	1	0.731707	0.048929	22	60
	23	0.816438	1	0.719512	0.04961	23	59
	24	0.841096	1	0.707317	0.0502457	24	58
	25	0.843836	1	0.695122	0.0508378	25	57
	26	0.849315	1	0.682927	0.0513878	26	56
	27	0.958904	1	0.670732	0.051897	27	55
	28	0.961644	1	0.658537	0.0523667	28	54
	29	1.08767	1	0.646341	0.0527978	29	53
	30	1.09863	1	0.634146	0.0531914	30	52
	31	1.13151	1	0.621951	0.0535482	31	51
	32	1.15342	1	0.609756	0.053869	32	50
	33	1.22466	1	0.597561	0.0541545	33	49
	34	1.33973	0			33	48
	35	1.39726	1	0.585112	0.0544384	34	47
	36	1.44932	1	0.572663	0.054685	35	46
	37	1.45205	1	0.560213	0.054895	36	45
	38	1.62466	1	0.547764	0.0550686	37	44
	39	1.76712	1	0.535315	0.0552063	38	43
	40	1.84932	1	0.522866	0.0553083	39	42
	41	1.88219	1	0.510417	0.0553748	40	41
	42	1.94795	1	0.497967	0.0554059	41	40
	43	1.9589	1	0.485518	0.0554017	42	39
	44	1.98082	1	0.473069	0.0553622	43	38
	45	2.08219	1	0.46062	0.0552873	44	37
	46	2.13973	1	0.448171	0.0551769	45	36
	47	2.4137	1	0.435722	0.0550307	46	35
	48	2.53151	1	0.423272	0.0548484	47	34
	49	2.60274	1	0.410823	0.0546298	48	33
	50	2.70959	1	0.398374	0.0543743	49	32
	51	2.72603	1	0.385925	0.0540815	50	31
	52	2.80548	1	0.373476	0.0537507	51	30
	53	2.91507	1	0.361026	0.0533812	52	29
	54	3.07123	1	0.348577	0.0529723	53	28
	55	3.10411	1	0.336128	0.0525229	54	27
	56	3.49589	1	0.323679	0.0520321	55	26
	57	3.52877	1	0.31123	0.0514986	56	25
	58	3.63288	1	0.29878	0.0509211	57	24
	59	3.75342	1	0.286331	0.0502982	58	23
	60	3.86027	1	0.273882	0.0496281	59	22
	61	3.86849	1	0.261433	0.0489088	60	21
	62	4.05479	1	0.248984	0.0481381	61	20
	63	5.1589	0			61	19
	64	5.60548	0			61	18
	65	5.66301	0			61	17
	66	5.73425	0			61	16
	67	5.94521	0			61	15
	68	5.95342	0			61	14
	69	6.20548	0			61	13
	70	6.46575	0			61	12
	71	6.6	0			61	11
	72	6.86849	0			61	10
	73	7.01096	0			61	9
	74	7.1726	0			61	8
	75	7.29315	1	0.217861	0.0512028	62	7
	76	7.52877	0			62	6
	77	7.80822	0			62	5
	78	7.9863	0			62	4
	79	9.11233	0			62	3
	80	9.20548	0			62	2
	81	16.589	1	0.10893	0.0811686	63	1
	82	16.7123	0			63	0

## Sheet: F
Survival Table
T/MLN		Time	Status	Cumulative Proportion Surviving at the Time		N of Cumulative Events	N of Remaining Cases
				Estimate	Std. Error
1	1	0.0821918	1	0.988235	0.0116953	1	84
	2	0.167123	0			1	83
	3	0.175342	1			2	82
	4	0.175342	1	0.964422	0.0201733	3	81
	5	0.227397	1	0.952516	0.023173	4	80
	6	0.317808	1	0.940609	0.0257612	5	79
	7	0.339726	1	0.928703	0.028052	6	78
	8	0.386301	1	0.916797	0.0301133	7	77
	9	0.572603	0			7	76
	10	0.583562	1	0.904733	0.0320423	8	75
	11	0.613699	1	0.89267	0.0338096	9	74
	12	0.693151	1	0.880607	0.0354395	10	73
	13	0.709589	1	0.868544	0.0369501	11	72
	14	0.753425	1	0.856481	0.0383555	12	71
	15	0.830137	1	0.844418	0.0396669	13	70
	16	0.849315	1	0.832355	0.0408934	14	69
	17	0.912329	1	0.820292	0.0420424	15	68
	18	0.920548	1	0.808229	0.04312	16	67
	19	0.926027	1			17	66
	20	0.926027	1	0.784102	0.0450814	18	65
	21	0.950685	1	0.772039	0.0459735	19	64
	22	0.953425	1	0.759976	0.0468111	20	63
	23	1.03288	1	0.747913	0.047597	21	62
	24	1.2137	1	0.73585	0.0483338	22	61
	25	1.2274	1	0.723787	0.0490237	23	60
	26	1.23014	1	0.711724	0.0496686	24	59
	27	1.33973	1	0.699661	0.0502703	25	58
	28	1.34521	1	0.687597	0.0508303	26	57
	29	1.3589	1	0.675534	0.05135	27	56
	30	1.40548	1	0.663471	0.0518306	28	55
	31	1.43014	1	0.651408	0.0522732	29	54
	32	1.46575	1	0.639345	0.0526787	30	53
	33	1.47671	1	0.627282	0.053048	31	52
	34	1.51233	1	0.615219	0.0533818	32	51
	35	1.55068	1	0.603156	0.0536808	33	50
	36	1.58904	1	0.591093	0.0539456	34	49
	37	1.61918	1	0.579029	0.0541766	35	48
	38	1.62466	1	0.566966	0.0543743	36	47
	39	1.67123	1	0.554903	0.0545391	37	46
	40	1.70685	1	0.54284	0.0546713	38	45
	41	1.78904	1	0.530777	0.0547711	39	44
	42	1.87397	1	0.518714	0.0548386	40	43
	43	1.91781	1	0.506651	0.0548741	41	42
	44	1.92603	1	0.494588	0.0548774	42	41
	45	1.93151	1	0.482525	0.0548488	43	40
	46	1.96712	1	0.470461	0.0547881	44	39
	47	1.97808	1	0.458398	0.0546951	45	38
	48	1.99452	1	0.446335	0.0545699	46	37
	49	2.0137	1	0.434272	0.054412	47	36
	50	2.03562	1			48	35
	51	2.03562	1	0.410146	0.0539973	49	34
	52	2.03836	1	0.398083	0.0537397	50	33
	53	2.31507	1	0.38602	0.053448	51	32
	54	2.39178	1	0.373957	0.0531216	52	31
	55	2.4	1	0.361893	0.0527599	53	30
	56	2.45753	1	0.34983	0.0523622	54	29
	57	2.71233	1	0.337767	0.0519275	55	28
	58	2.74247	1	0.325704	0.0514551	56	27
	59	2.8274	1	0.313641	0.0509437	57	26
	60	2.83836	1	0.301578	0.0503924	58	25
	61	3.17534	1	0.289515	0.0497996	59	24
	62	3.23014	1	0.277452	0.049164	60	23
	63	3.39452	1	0.265388	0.0484837	61	22
	64	4.30959	1	0.253325	0.0477571	62	21
	65	4.68219	1	0.241262	0.0469817	63	20
	66	4.71781	0			63	19
	67	4.72055	0			63	18
	68	4.81096	1	0.227859	0.0462441	64	17
	69	4.90959	0			64	16
	70	5.52603	1	0.213618	0.0454938	65	15
	71	5.53425	0			65	14
	72	5.66301	0			65	13
	73	5.70137	0			65	12
	74	5.97534	0			65	11
	75	6.29041	0			65	10
	76	6.44658	0			65	9
	77	6.81644	0			65	8
	78	6.89589	0			65	7
	79	7.5589	0			65	6
	80	7.71233	0			65	5
	81	7.94521	0			65	4
	82	8.35616	0			65	3
	83	13.4575	0			65	2
	84	14.074	0			65	1
	85	14.9123	1	0	0	66	0
2	1	0.00547945	1	0.993377	0.00660055	1	150
	2	0.0273973	1	0.986755	0.00930342	2	149
	3	0.0410959	1	0.980132	0.011356	3	148
	4	0.0493151	1	0.97351	0.0130684	4	147
	5	0.0520548	1	0.966887	0.0145612	5	146
	6	0.060274	1	0.960265	0.0158962	6	145
	7	0.0849315	1	0.953642	0.0171106	7	144
	8	0.10411	1	0.94702	0.0182284	8	143
	9	0.123288	1	0.940397	0.0192664	9	142
	10	0.126027	1	0.933775	0.0202369	10	141
	11	0.134247	1			11	140
	12	0.134247	1	0.92053	0.0220106	12	139
	13	0.161644	1	0.913907	0.0228268	13	138
	14	0.183562	1	0.907285	0.0236025	14	137
	15	0.191781	1	0.900662	0.0243416	15	136
	16	0.219178	1	0.89404	0.0250473	16	135
	17	0.254795	1	0.887417	0.0257224	17	134
	18	0.257534	1	0.880795	0.0263692	18	133
	19	0.284932	1	0.874172	0.0269897	19	132
	20	0.317808	1	0.86755	0.0275858	20	131
	21	0.323288	1	0.860927	0.0281589	21	130
	22	0.328767	1	0.854305	0.0287105	22	129
	23	0.331507	1	0.847682	0.0292418	23	128
	24	0.353425	1	0.84106	0.0297538	24	127
	25	0.356164	1	0.834437	0.0302475	25	126
	26	0.358904	1	0.827815	0.0307239	26	125
	27	0.361644	1	0.821192	0.0311837	27	124
	28	0.367123	1	0.81457	0.0316276	28	123
	29	0.378082	1			29	122
	30	0.378082	1	0.801325	0.0324704	30	121
	31	0.383562	1	0.794702	0.0328705	31	120
	32	0.389041	1	0.788079	0.033257	32	119
	33	0.441096	1	0.781457	0.0336304	33	118
	34	0.452055	1	0.774834	0.0339912	34	117
	35	0.460274	1	0.768212	0.0343398	35	116
	36	0.468493	1	0.761589	0.0346765	36	115
	37	0.49589	1			37	114
	38	0.49589	1	0.748344	0.0353155	38	113
	39	0.509589	1	0.741722	0.0356185	39	112
	40	0.515068	1	0.735099	0.0359109	40	111
	41	0.520548	1			41	110
	42	0.520548	1			42	109
	43	0.520548	1	0.715232	0.0367266	43	108
	44	0.545205	1	0.708609	0.0369788	44	107
	45	0.550685	1	0.701987	0.0372215	45	106
	46	0.591781	1	0.695364	0.0374549	46	105
	47	0.6	1	0.688742	0.0376791	47	104
	48	0.605479	1	0.682119	0.0378943	48	103
	49	0.624658	1	0.675497	0.0381007	49	102
	50	0.627397	1	0.668874	0.0382984	50	101
	51	0.632877	1	0.662252	0.0384875	51	100
	52	0.638356	1	0.655629	0.0386682	52	99
	53	0.641096	1	0.649007	0.0388406	53	98
	54	0.646575	1			54	97
	55	0.646575	1	0.635762	0.0391608	55	96
	56	0.649315	1	0.629139	0.0393089	56	95
	57	0.676712	1	0.622517	0.039449	57	94
	58	0.690411	1	0.615894	0.0395813	58	93
	59	0.70137	1	0.609272	0.0397059	59	92
	60	0.70411	1	0.602649	0.0398227	60	91
	61	0.723288	1	0.596026	0.039932	61	90
	62	0.745205	1	0.589404	0.0400337	62	89
	63	0.8	1	0.582781	0.0401279	63	88
	64	0.816438	1	0.576159	0.0402146	64	87
	65	0.838356	1	0.569536	0.040294	65	86
	66	0.846575	1	0.562914	0.040366	66	85
	67	0.854795	1	0.556291	0.0404307	67	84
	68	0.876712	1	0.549669	0.0404882	68	83
	69	0.893151	1	0.543046	0.0405383	69	82
	70	0.958904	1			70	81
	71	0.958904	1	0.529801	0.0406171	71	80
	72	0.991781	1	0.523179	0.0406457	72	79
	73	0.994521	1	0.516556	0.0406671	73	78
	74	1.00822	1	0.509934	0.0406814	74	77
	75	1.0274	1	0.503311	0.0406885	75	76
	76	1.03836	1	0.496689	0.0406885	76	75
	77	1.09315	1	0.490066	0.0406814	77	74
	78	1.10137	1	0.483444	0.0406671	78	73
	79	1.10685	1	0.476821	0.0406457	79	72
	80	1.12329	1	0.470199	0.0406171	80	71
	81	1.15342	1	0.463576	0.0405813	81	70
	82	1.1863	1	0.456954	0.0405383	82	69
	83	1.19452	1	0.450331	0.0404882	83	68
	84	1.22192	1			84	67
	85	1.22192	1	0.437086	0.040366	85	66
	86	1.26575	1	0.430464	0.040294	86	65
	87	1.28767	0			86	64
	88	1.31781	1	0.423738	0.0402219	87	63
	89	1.32329	1	0.417012	0.0401418	88	62
	90	1.34521	1	0.410286	0.0400539	89	61
	91	1.41918	1	0.40356	0.039958	90	60
	92	1.44384	1	0.396834	0.0398541	91	59
	93	1.46027	1	0.390108	0.0397421	92	58
	94	1.46575	1	0.383382	0.039622	93	57
	95	1.47123	1	0.376656	0.0394936	94	56
	96	1.49589	1	0.36993	0.039357	95	55
	97	1.49863	1	0.363204	0.0392119	96	54
	98	1.50411	1	0.356478	0.0390583	97	53
	99	1.59726	1	0.349752	0.0388962	98	52
	100	1.62466	1	0.343026	0.0387254	99	51
	101	1.63288	1	0.3363	0.0385457	100	50
	102	1.67945	1	0.329574	0.0383571	101	49
	103	1.71507	1	0.322848	0.0381595	102	48
	104	1.73151	1	0.316122	0.0379526	103	47
	105	1.74521	1	0.309396	0.0377364	104	46
	106	1.76986	1	0.30267	0.0375107	105	45
	107	1.87671	1	0.295944	0.0372752	106	44
	108	1.88219	1	0.289218	0.0370299	107	43
	109	1.89315	1	0.282492	0.0367745	108	42
	110	1.95342	1	0.275766	0.0365089	109	41
	111	2.0411	1	0.26904	0.0362327	110	40
	112	2.15616	1	0.262314	0.0359457	111	39
	113	2.2274	1	0.255588	0.0356477	112	38
	114	2.32329	1	0.248862	0.0353385	113	37
	115	2.39726	1	0.242136	0.0350176	114	36
	116	2.42466	1	0.23541	0.0346848	115	35
	117	2.49315	1	0.228684	0.0343398	116	34
	118	2.56712	1	0.221958	0.0339821	117	33
	119	2.69041	1	0.215232	0.0336114	118	32
	120	2.72329	1	0.208506	0.0332272	119	31
	121	3.02466	1	0.20178	0.032829	120	30
	122	3.10685	1	0.195054	0.0324164	121	29
	123	3.30685	1	0.188328	0.0319888	122	28
	124	3.43836	1	0.181602	0.0315455	123	27
	125	3.44658	1	0.174876	0.0310859	124	26
	126	3.50411	1	0.16815	0.0306093	125	25
	127	3.6411	1	0.161424	0.0301149	126	24
	128	4.18356	1	0.154698	0.0296017	127	23
	129	4.20822	1	0.147972	0.0290687	128	22
	130	5.05479	0			128	21
	131	5.15616	0			128	20
	132	5.47671	0			128	19
	133	5.67123	1	0.140184	0.028563	129	18
	134	5.85753	0			129	17
	135	6.45753	0			129	16
	136	7.02192	0			129	15
	137	7.18904	0			129	14
	138	7.59726	0			129	13
	139	7.9589	0			129	12
	140	8.07671	0			129	11
	141	8.63836	0			129	10
	142	8.67397	0			129	9
	143	8.8137	0			129	8
	144	9.05479	0			129	7
	145	9.10685	0			129	6
	146	9.22466	0			129	5
	147	12.6932	1	0.112147	0.0339262	130	4
	148	13.7151	0			130	3
	149	15.5425	1	0.0747647	0.0379892	131	2
	150	15.9479	0			131	1
	151	16.2849	0			131	0
