# Supplementary material for: Predicting gastric cancer outcome from resected lymph node histopathology images using deep learning
Source: Nat Commun. 2021 Mar 12;12:1637. doi: 10.1038/s41467-021-21674-7 (PMC7954798; doi:10.1038/s41467-021-21674-7)
Supplement: Supplementary file 3 — Source Data [file 41467_2021_21674_MOESM3_ESM.zip › Source data/Figure S4.xlsx]

## Sheet: 4A
Survival Table
T/MLN		Time	Status	Cumulative Proportion Surviving at the Time		N of Cumulative Events	N of Remaining Cases
				Estimate	Std. Error
1	1	0.0821918	1	0.986842	0.013071	1	75
	2	0.167123	0			1	74
	3	0.175342	1			2	73
	4	0.175342	1	0.960171	0.0225347	3	72
	5	0.339726	1	0.946835	0.0258684	4	71
	6	0.386301	1	0.933499	0.0287366	5	70
	7	0.572603	0			5	69
	8	0.583562	1	0.91997	0.0313434	6	68
	9	0.613699	1	0.906441	0.033676	7	67
	10	0.693151	1	0.892912	0.0357879	8	66
	11	0.709589	1	0.879383	0.0377162	9	65
	12	0.753425	1	0.865854	0.039488	10	64
	13	0.830137	1	0.852325	0.0411233	11	63
	14	0.849315	1	0.838796	0.0426379	12	62
	15	0.920548	1	0.825267	0.0440443	13	61
	16	0.926027	1			14	60
	17	0.926027	1	0.79821	0.0465708	15	59
	18	0.950685	1	0.784681	0.0477062	16	58
	19	0.953425	1	0.771152	0.0487643	17	57
	20	1.2137	1	0.757623	0.0497501	18	56
	21	1.2274	1	0.744094	0.0506678	19	55
	22	1.23014	1	0.730565	0.0515211	20	54
	23	1.33973	1	0.717036	0.0523132	21	53
	24	1.34521	1	0.703507	0.0530467	22	52
	25	1.3589	1	0.689978	0.0537241	23	51
	26	1.40548	1	0.676449	0.0543475	24	50
	27	1.43014	1	0.66292	0.0549186	25	49
	28	1.47671	1	0.649391	0.0554392	26	48
	29	1.51233	1	0.635862	0.0559106	27	47
	30	1.55068	1	0.622333	0.0563341	28	46
	31	1.61918	1	0.608804	0.0567107	29	45
	32	1.62466	1	0.595275	0.0570414	30	44
	33	1.67123	1	0.581746	0.0573269	31	43
	34	1.70685	1	0.568217	0.057568	32	42
	35	1.78904	1	0.554688	0.0577652	33	41
	36	1.87397	1	0.541159	0.0579189	34	40
	37	1.91781	1	0.52763	0.0580295	35	39
	38	1.92603	1	0.514101	0.0580972	36	38
	39	1.93151	1	0.500572	0.0581222	37	37
	40	1.96712	1	0.487043	0.0581046	38	36
	41	1.97808	1	0.473514	0.0580442	39	35
	42	1.99452	1	0.459985	0.0579411	40	34
	43	2.0137	1	0.446456	0.0577948	41	33
	44	2.03562	1	0.432927	0.0576052	42	32
	45	2.03836	1	0.419398	0.0573717	43	31
	46	2.31507	1	0.405869	0.0570939	44	30
	47	2.39178	1	0.39234	0.056771	45	29
	48	2.4	1	0.378811	0.0564024	46	28
	49	2.45753	1	0.365282	0.0559871	47	27
	50	2.71233	1	0.351753	0.055524	48	26
	51	2.74247	1	0.338224	0.0550121	49	25
	52	2.8274	1	0.324695	0.0544497	50	24
	53	2.83836	1	0.311166	0.0538355	51	23
	54	3.17534	1	0.297637	0.0531676	52	22
	55	3.23014	1	0.284108	0.0524439	53	21
	56	3.39452	1	0.27058	0.0516622	54	20
	57	4.30959	1	0.257051	0.0508197	55	19
	58	4.68219	1	0.243522	0.0499133	56	18
	59	4.71781	0			56	17
	60	4.72055	0			56	16
	61	4.81096	1	0.228301	0.0490594	57	15
	62	4.90959	0			57	14
	63	5.52603	1	0.211994	0.0481892	58	13
	64	5.53425	0			58	12
	65	5.66301	0			58	11
	66	5.70137	0			58	10
	67	6.29041	0			58	9
	68	6.44658	0			58	8
	69	6.81644	0			58	7
	70	6.89589	0			58	6
	71	7.5589	0			58	5
	72	7.71233	0			58	4
	73	7.94521	0			58	3
	74	8.35616	0			58	2
	75	13.4575	0			58	1
	76	14.074	0			58	0
2	1	0.00547945	1	0.991228	0.00873337	1	113
	2	0.0273973	1	0.982456	0.0122961	2	112
	3	0.0410959	1	0.973684	0.0149922	3	111
	4	0.0493151	1	0.964912	0.0172333	4	110
	5	0.0520548	1	0.95614	0.0191797	5	109
	6	0.123288	1	0.947368	0.0209137	6	108
	7	0.134247	1			7	107
	8	0.134247	1	0.929825	0.0239244	8	106
	9	0.183562	1	0.921053	0.0252557	9	105
	10	0.219178	1	0.912281	0.0264947	10	104
	11	0.257534	1	0.903509	0.027654	11	103
	12	0.323288	1	0.894737	0.0287431	12	102
	13	0.331507	1	0.885965	0.0297697	13	101
	14	0.353425	1	0.877193	0.0307402	14	100
	15	0.358904	1	0.868421	0.0316596	15	99
	16	0.367123	1	0.859649	0.0325324	16	98
	17	0.378082	1			17	97
	18	0.378082	1	0.842105	0.0341519	18	96
	19	0.383562	1	0.833333	0.0349045	19	95
	20	0.441096	1	0.824561	0.0356223	20	94
	21	0.468493	1	0.815789	0.0363073	21	93
	22	0.49589	1			22	92
	23	0.49589	1	0.798246	0.0375861	23	91
	24	0.515068	1	0.789474	0.038183	24	90
	25	0.520548	1			25	89
	26	0.520548	1			26	88
	27	0.520548	1	0.763158	0.0398184	27	87
	28	0.550685	1	0.754386	0.0403154	28	86
	29	0.591781	1	0.745614	0.0407898	29	85
	30	0.6	1	0.736842	0.0412423	30	84
	31	0.605479	1	0.72807	0.0416738	31	83
	32	0.624658	1	0.719298	0.0420847	32	82
	33	0.627397	1	0.710526	0.0424759	33	81
	34	0.632877	1	0.701754	0.0428477	34	80
	35	0.638356	1	0.692982	0.0432007	35	79
	36	0.641096	1	0.684211	0.0435353	36	78
	37	0.649315	1	0.675439	0.043852	37	77
	38	0.676712	1	0.666667	0.0441511	38	76
	39	0.690411	1	0.657895	0.044433	39	75
	40	0.70137	1	0.649123	0.0446981	40	74
	41	0.70411	1	0.640351	0.0449465	41	73
	42	0.745205	1	0.631579	0.0451787	42	72
	43	0.816438	1	0.622807	0.0453948	43	71
	44	0.838356	1	0.614035	0.0455951	44	70
	45	0.846575	1	0.605263	0.0457798	45	69
	46	0.854795	1	0.596491	0.045949	46	68
	47	0.876712	1	0.587719	0.046103	47	67
	48	0.893151	1	0.578947	0.0462419	48	66
	49	0.958904	1			49	65
	50	0.958904	1	0.561404	0.0464748	50	64
	51	0.991781	1	0.552632	0.0465691	51	63
	52	0.994521	1	0.54386	0.0466488	52	62
	53	1.0274	1	0.535088	0.0467138	53	61
	54	1.10685	1	0.526316	0.0467644	54	60
	55	1.15342	1	0.517544	0.0468005	55	59
	56	1.19452	1	0.508772	0.0468221	56	58
	57	1.22192	1			57	57
	58	1.22192	1	0.491228	0.0468221	58	56
	59	1.26575	1	0.482456	0.0468005	59	55
	60	1.28767	0			59	54
	61	1.31781	1	0.473522	0.0467788	60	53
	62	1.34521	1	0.464587	0.0467416	61	52
	63	1.44384	1	0.455653	0.0466888	62	51
	64	1.46027	1	0.446719	0.0466203	63	50
	65	1.46575	1	0.437784	0.0465361	64	49
	66	1.47123	1	0.42885	0.0464362	65	48
	67	1.49589	1	0.419916	0.0463203	66	47
	68	1.49863	1	0.410981	0.0461883	67	46
	69	1.50411	1	0.402047	0.0460402	68	45
	70	1.59726	1	0.393112	0.0458758	69	44
	71	1.62466	1	0.384178	0.0456949	70	43
	72	1.63288	1	0.375244	0.0454973	71	42
	73	1.71507	1	0.366309	0.0452827	72	41
	74	1.73151	1	0.357375	0.045051	73	40
	75	1.74521	1	0.348441	0.0448019	74	39
	76	1.76986	1	0.339506	0.0445351	75	38
	77	1.87671	1	0.330572	0.0442502	76	37
	78	1.88219	1	0.321637	0.043947	77	36
	79	1.89315	1	0.312703	0.0436249	78	35
	80	1.95342	1	0.303769	0.0432837	79	34
	81	2.0411	1	0.294834	0.0429229	80	33
	82	2.15616	1	0.2859	0.0425418	81	32
	83	2.2274	1	0.276966	0.0421401	82	31
	84	2.39726	1	0.268031	0.0417171	83	30
	85	2.42466	1	0.259097	0.0412722	84	29
	86	2.49315	1	0.250162	0.0408046	85	28
	87	2.56712	1	0.241228	0.0403135	86	27
	88	2.72329	1	0.232294	0.0397982	87	26
	89	3.02466	1	0.223359	0.0392575	88	25
	90	3.10685	1	0.214425	0.0386905	89	24
	91	3.30685	1	0.205491	0.038096	90	23
	92	3.43836	1	0.196556	0.0374727	91	22
	93	3.50411	1	0.187622	0.036819	92	21
	94	3.6411	1	0.178687	0.0361335	93	20
	95	4.20822	1	0.169753	0.0354142	94	19
	96	5.05479	0			94	18
	97	5.15616	0			94	17
	98	5.47671	0			94	16
	99	5.67123	1	0.159144	0.0347537	95	15
	100	5.85753	0			95	14
	101	7.02192	0			95	13
	102	7.18904	0			95	12
	103	7.59726	0			95	11
	104	7.9589	0			95	10
	105	8.07671	0			95	9
	106	8.63836	0			95	8
	107	8.67397	0			95	7
	108	8.8137	0			95	6
	109	9.05479	0			95	5
	110	9.22466	0			95	4
	111	13.7151	0			95	3
	112	15.5425	1	0.106096	0.0491208	96	2
	113	15.9479	0			96	1
	114	16.2849	0			96	0

## Sheet: 4B
Survival Table
T/MLN		Time	Status	Cumulative Proportion Surviving at the Time		N of Cumulative Events	N of Remaining Cases
				Estimate	Std. Error
1	1	0.227397	1	0.875	0.116927	1	7
	2	0.317808	1	0.75	0.153093	2	6
	3	0.912329	1	0.625	0.171163	3	5
	4	1.03288	1	0.5	0.176777	4	4
	5	2.03562	1	0.375	0.171163	5	3
	6	5.97534	0			5	2
	7	12	0			5	1
	8	12	0			5	0
2	1	0.060274	1	0.97561	0.024091	1	40
	2	0.0849315	1	0.95122	0.0336412	2	39
	3	0.10411	1	0.926829	0.0406702	3	38
	4	0.126027	1	0.902439	0.0463399	4	37
	5	0.161644	1	0.878049	0.0511047	5	36
	6	0.191781	1	0.853659	0.0551993	6	35
	7	0.254795	1	0.829268	0.0587642	7	34
	8	0.284932	1	0.804878	0.0618908	8	33
	9	0.317808	1	0.780488	0.0646428	9	32
	10	0.328767	1	0.756098	0.0670664	10	31
	11	0.331507	1	0.731707	0.069196	11	30
	12	0.356164	1	0.707317	0.0710581	12	29
	13	0.361644	1	0.682927	0.0726733	13	28
	14	0.389041	1	0.658537	0.0740577	14	27
	15	0.452055	1	0.634146	0.075224	15	26
	16	0.460274	1	0.609756	0.0761823	16	25
	17	0.509589	1	0.585366	0.0769404	17	24
	18	0.545205	1	0.560976	0.077504	18	23
	19	0.550685	1	0.536585	0.0778776	19	22
	20	0.646575	1			20	21
	21	0.646575	1	0.487805	0.0780637	21	20
	22	0.723288	1	0.463415	0.0778776	22	19
	23	0.8	1	0.439024	0.077504	23	18
	24	1.00822	1	0.414634	0.0769404	24	17
	25	1.03836	1	0.390244	0.0761823	25	16
	26	1.09315	1	0.365854	0.075224	26	15
	27	1.10137	1	0.341463	0.0740577	27	14
	28	1.12329	1	0.317073	0.0726733	28	13
	29	1.1863	1	0.292683	0.0710581	29	12
	30	1.28767	0			29	11
	31	1.32329	1	0.266075	0.0694013	30	10
	32	1.41918	1	0.239468	0.0673689	31	9
	33	1.67945	1	0.21286	0.0649255	32	8
	34	2.32329	1	0.186253	0.0620228	33	7
	35	2.42466	1	0.159645	0.0585923	34	6
	36	2.69041	1	0.133038	0.0545347	35	5
	37	3.44658	1	0.10643	0.0496966	36	4
	38	4.18356	1	0.0798226	0.0438202	37	3
	39	6.45753	0			37	2
	40	9.10685	0			37	1
	41	12	0			37	0

## Sheet: 4C
Survival Table
mic_mln		Time	Status	Cumulative Proportion Surviving at the Time		N of Cumulative Events	N of Remaining Cases
				Estimate	Std. Error
N1-no-mic mln	1	0.603	1	0.981	0.019	1	51
	2	0.718	1	0.962	0.027	2	50
	3	1.044	1	0.942	0.032	3	49
	4	1.255	1	0.923	0.037	4	48
	5	1.296	1	0.904	0.041	5	47
	6	1.323	1	0.885	0.044	6	46
	7	1.556	1	0.865	0.047	7	45
	8	1.726	1	0.846	0.05	8	44
	9	1.825	1	0.827	0.052	9	43
	10	1.827	1	0.808	0.055	10	42
	11	1.948	1	0.788	0.057	11	41
	12	2.016	0	.	.	11	40
	13	2.195	1	0.769	0.059	12	39
	14	2.411	1	0.749	0.06	13	38
	15	2.581	1	0.729	0.062	14	37
	16	3.019	1	0.71	0.063	15	36
	17	3.444	1	0.69	0.064	16	35
	18	3.573	1	0.67	0.066	17	34
	19	3.619	1	0.65	0.067	18	33
	20	4.233	1	0.631	0.067	19	32
	21	4.515	1	0.611	0.068	20	31
	22	4.899	0	.	.	20	30
	23	5.036	0	.	.	20	29
	24	5.085	0	.	.	20	28
	25	5.107	0	.	.	20	27
	26	5.2	0	.	.	20	26
	27	5.367	1	0.588	0.069	21	25
	28	5.573	0	.	.	21	24
	29	5.652	1	0.563	0.071	22	23
	30	5.685	0	.	.	22	22
	31	5.688	0	.	.	22	21
	32	5.981	0	.	.	22	20
	33	6.088	0	.	.	22	19
	34	6.389	0	.	.	22	18
	35	6.389	0	.	.	22	17
	36	6.466	0	.	.	22	16
	37	6.77	1	0.528	0.075	23	15
	38	6.855	0	.	.	23	14
	39	6.964	0	.	.	23	13
	40	7.534	0	.	.	23	12
	41	7.567	1	0.484	0.08	24	11
	42	7.756	1	0.44	0.084	25	10
	43	8.008	0	.	.	25	9
	44	8.041	0	.	.	25	8
	45	8.164	0	.	.	25	7
	46	8.501	0	.	.	25	6
	47	8.614	0	.	.	25	5
	48	9.058	0	.	.	25	4
	49	9.068	0	.	.	25	3
	50	9.216	0	.	.	25	2
	51	11.326	1	0.22	0.161	26	1
	52	14.477	0	.	.	26	0
N1-with-mic mln	1	0.211	1	0.986	0.014	1	69
	2	0.518	1	0.971	0.02	2	68
	3	0.523	1	0.957	0.024	3	67
	4	0.808	1	0.943	0.028	4	66
	5	1.23	1	0.929	0.031	5	65
	6	1.392	1	0.914	0.033	6	64
	7	1.441	1	0.9	0.036	7	63
	8	1.595	1	0.886	0.038	8	62
	9	1.636	1	0.871	0.04	9	61
	10	1.8	1	0.857	0.042	10	60
	11	1.929	1	0.843	0.043	11	59
	12	1.989	0	.	.	11	58
	13	2.233	1	0.828	0.045	12	57
	14	2.293	1	0.814	0.047	13	56
	15	2.427	1	0.799	0.048	14	55
	16	2.77	1	0.785	0.049	15	54
	17	2.97	1	0.77	0.05	16	53
	18	3.515	1	0.756	0.052	17	52
	19	3.674	0	.	.	17	51
	20	4.611	1	0.741	0.053	18	50
	21	4.707	1	0.726	0.054	19	49
	22	4.773	1	0.711	0.055	20	48
	23	4.814	0	.	.	20	47
	24	4.825	0	.	.	20	46
	25	4.841	1	0.696	0.055	21	45
	26	4.841	0	.	.	21	44
	27	4.847	0	.	.	21	43
	28	4.978	0	.	.	21	42
	29	5.019	0	.	.	21	41
	30	5.107	1	0.679	0.057	22	40
	31	5.167	0	.	.	22	39
	32	5.216	0	.	.	22	38
	33	5.216	0	.	.	22	37
	34	6.06	0	.	.	22	36
	35	6.074	0	.	.	22	35
	36	6.104	0	.	.	22	34
	37	6.175	0	.	.	22	33
	38	6.189	0	.	.	22	32
	39	6.26	0	.	.	22	31
	40	6.307	0	.	.	22	30
	41	6.353	0	.	.	22	29
	42	6.416	0	.	.	22	28
	43	6.49	0	.	.	22	27
	44	6.532	0	.	.	22	26
	45	6.603	0	.	.	22	25
	46	6.707	0	.	.	22	24
	47	6.715	0	.	.	22	23
	48	6.721	0	.	.	22	22
	49	6.742	0	.	.	22	21
	50	6.934	0	.	.	22	20
	51	7.093	0	.	.	22	19
	52	7.123	0	.	.	22	18
	53	7.142	0	.	.	22	17
	54	7.219	0	.	.	22	16
	55	7.474	0	.	.	22	15
	56	7.751	0	.	.	22	14
	57	7.781	0	.	.	22	13
	58	8.049	0	.	.	22	12
	59	8.142	0	.	.	22	11
	60	8.43	0	.	.	22	10
	61	8.614	0	.	.	22	9
	62	8.962	0	.	.	22	8
	63	9.126	0	.	.	22	7
	64	9.132	0	.	.	22	6
	65	9.186	0	.	.	22	5
	66	13.455	0	.	.	22	4
	67	13.759	0	.	.	22	3
	68	13.852	0	.	.	22	2
	69	14.584	0	.	.	22	1
	70	14.816	0	.	.	22	0
N2-no-mic mln	1	0.134	1	0.98	0.019	1	50
	2	0.137	1	0.961	0.027	2	49
	3	0.345	1	0.941	0.033	3	48
	4	0.43	1	0.922	0.038	4	47
	5	0.485	1	0.902	0.042	5	46
	6	0.532	1	0.882	0.045	6	45
	7	0.63	1	0.863	0.048	7	44
	8	0.652	1	0.843	0.051	8	43
	9	0.69	1	0.824	0.053	9	42
	10	0.732	1	0.804	0.056	10	41
	11	0.841	1	0.784	0.058	11	40
	12	0.844	1	0.765	0.059	12	39
	13	0.962	1	0.745	0.061	13	38
	14	1.088	1	0.725	0.062	14	37
	15	1.225	1	0.706	0.064	15	36
	16	1.34	0	.	.	15	35
	17	1.397	1	0.686	0.065	16	34
	18	1.449	1	0.666	0.066	17	33
	19	1.625	1	0.645	0.067	18	32
	20	1.679	1	0.625	0.068	19	31
	21	1.981	1	0.605	0.069	20	30
	22	2.082	1	0.585	0.069	21	29
	23	2.14	1	0.565	0.07	22	28
	24	2.414	1	0.545	0.07	23	27
	25	2.532	1	0.524	0.07	24	26
	26	2.726	1	0.504	0.071	25	25
	27	2.915	1	0.484	0.071	26	24
	28	3.071	1	0.464	0.07	27	23
	29	3.534	1	0.444	0.07	28	22
	30	3.633	1	0.424	0.07	29	21
	31	3.685	1	0.403	0.069	30	20
	32	3.753	1	0.383	0.069	31	19
	33	5.159	0	.	.	31	18
	34	5.734	0	.	.	31	17
	35	5.953	0	.	.	31	16
	36	6.205	0	.	.	31	15
	37	6.466	0	.	.	31	14
	38	6.868	0	.	.	31	13
	39	6.932	0	.	.	31	12
	40	7.293	1	0.351	0.07	32	11
	41	7.447	0	.	.	32	10
	42	7.529	0	.	.	32	9
	43	7.803	0	.	.	32	8
	44	7.986	0	.	.	32	7
	45	8.63	0	.	.	32	6
	46	8.63	0	.	.	32	5
	47	9.112	0	.	.	32	4
	48	9.205	0	.	.	32	3
	49	12.466	1	0.234	0.106	33	2
	50	13.778	0	.	.	33	1
	51	16.712	0	.	.	33	0
N2-with-mic mln	1	0.14	1	0.99	0.01	1	96
	2	0.145	1	0.979	0.014	2	95
	3	0.162	1	0.969	0.018	3	94
	4	0.2	1	0.959	0.02	4	93
	5	0.304	1	0.948	0.022	5	92
	6	0.315	1	0.938	0.024	6	91
	7	0.392	1	0.928	0.026	7	90
	8	0.441	1	0.918	0.028	8	89
	9	0.46	1	0.907	0.029	9	88
	10	0.477	1	0.897	0.031	10	87
	11	0.518	1	0.887	0.032	11	86
	12	0.521	1	.	.	12	85
	13	0.521	1	0.866	0.035	13	84
	14	0.567	1	0.856	0.036	14	83
	15	0.619	1	.	.	15	82
	16	0.619	1	0.835	0.038	16	81
	17	0.751	1	0.825	0.039	17	80
	18	0.775	1	0.814	0.039	18	79
	19	0.811	1	0.804	0.04	19	78
	20	0.814	1	.	.	20	77
	21	0.814	1	0.784	0.042	21	76
	22	0.816	1	0.773	0.043	22	75
	23	0.836	1	0.763	0.043	23	74
	24	0.849	1	0.753	0.044	24	73
	25	0.948	1	0.742	0.044	25	72
	26	0.995	1	0.732	0.045	26	71
	27	1.099	1	0.722	0.046	27	70
	28	1.132	1	0.711	0.046	28	69
	29	1.153	1	0.701	0.046	29	68
	30	1.195	1	0.691	0.047	30	67
	31	1.296	1	0.68	0.047	31	66
	32	1.332	1	0.67	0.048	32	65
	33	1.373	1	0.66	0.048	33	64
	34	1.4	1	0.649	0.048	34	63
	35	1.452	1	0.639	0.049	35	62
	36	1.518	1	0.629	0.049	36	61
	37	1.627	1	0.619	0.049	37	60
	38	1.638	1	0.608	0.05	38	59
	39	1.751	1	0.598	0.05	39	58
	40	1.767	1	0.588	0.05	40	57
	41	1.792	1	.	.	41	56
	42	1.792	1	0.567	0.05	42	55
	43	1.849	1	0.557	0.05	43	54
	44	1.882	1	0.546	0.051	44	53
	45	1.918	1	0.536	0.051	45	52
	46	1.934	1	0.526	0.051	46	51
	47	1.959	1	0.515	0.051	47	50
	48	1.964	1	0.505	0.051	48	49
	49	1.997	1	0.495	0.051	49	48
	50	2.384	1	0.485	0.051	50	47
	51	2.397	1	0.474	0.051	51	46
	52	2.603	1	0.464	0.051	52	45
	53	2.71	1	0.454	0.051	53	44
	54	2.805	1	0.443	0.05	54	43
	55	2.836	1	0.433	0.05	55	42
	56	2.871	1	0.423	0.05	56	41
	57	3.104	1	0.412	0.05	57	40
	58	3.496	1	0.402	0.05	58	39
	59	3.551	1	0.392	0.05	59	38
	60	3.564	1	0.381	0.049	60	37
	61	3.786	1	0.371	0.049	61	36
	62	3.86	1	0.361	0.049	62	35
	63	3.868	1	0.351	0.048	63	34
	64	4.03	1	0.34	0.048	64	33
	65	4.055	1	0.33	0.048	65	32
	66	4.614	1	0.32	0.047	66	31
	67	4.912	0	.	.	66	30
	68	4.929	0	.	.	66	29
	69	5.159	0	.	.	66	28
	70	5.222	0	.	.	66	27
	71	5.605	0	.	.	66	26
	72	5.625	0	.	.	66	25
	73	5.663	0	.	.	66	24
	74	5.885	0	.	.	66	23
	75	5.945	0	.	.	66	22
	76	6.129	0	.	.	66	21
	77	6.137	0	.	.	66	20
	78	6.167	0	.	.	66	19
	79	6.392	0	.	.	66	18
	80	6.6	0	.	.	66	17
	81	6.959	0	.	.	66	16
	82	7.003	0	.	.	66	15
	83	7.011	0	.	.	66	14
	84	7.173	0	.	.	66	13
	85	7.466	0	.	.	66	12
	86	7.696	0	.	.	66	11
	87	7.967	0	.	.	66	10
	88	7.967	0	.	.	66	9
	89	7.989	0	.	.	66	8
	90	8.238	0	.	.	66	7
	91	8.482	0	.	.	66	6
	92	8.66	0	.	.	66	5
	93	9.11	0	.	.	66	4
	94	13.512	0	.	.	66	3
	95	14.477	0	.	.	66	2
	96	16.589	1	0.16	0.115	67	1
	97	16.627	0	.	.	67	0
N3-no-mic mln	1	0.027	1	0.985	0.015	1	67
	2	0.06	1	0.971	0.02	2	66
	3	0.085	1	0.956	0.025	3	65
	4	0.126	1	0.941	0.029	4	64
	5	0.134	1	0.926	0.032	5	63
	6	0.192	1	0.912	0.034	6	62
	7	0.219	1	0.897	0.037	7	61
	8	0.255	1	0.882	0.039	8	60
	9	0.285	1	0.868	0.041	9	59
	10	0.31	1	0.853	0.043	10	58
	11	0.318	1	0.838	0.045	11	57
	12	0.332	1	0.824	0.046	12	56
	13	0.353	1	0.809	0.048	13	55
	14	0.359	1	0.794	0.049	14	54
	15	0.378	1	0.779	0.05	15	53
	16	0.384	1	0.765	0.051	16	52
	17	0.386	1	0.75	0.053	17	51
	18	0.389	1	0.735	0.054	18	50
	19	0.496	1	0.721	0.054	19	49
	20	0.545	1	0.706	0.055	20	48
	21	0.551	1	0.691	0.056	21	47
	22	0.592	1	0.676	0.057	22	46
	23	0.605	1	0.662	0.057	23	45
	24	0.627	1	0.647	0.058	24	44
	25	0.633	1	0.632	0.058	25	43
	26	0.641	1	0.618	0.059	26	42
	27	0.647	1	0.603	0.059	27	41
	28	0.649	1	0.588	0.06	28	40
	29	0.723	1	0.574	0.06	29	39
	30	0.745	1	0.559	0.06	30	38
	31	0.816	1	0.544	0.06	31	37
	32	0.951	1	0.529	0.061	32	36
	33	0.959	1	0.515	0.061	33	35
	34	0.992	1	0.5	0.061	34	34
	35	1.008	1	0.485	0.061	35	33
	36	1.107	1	0.471	0.061	36	32
	37	1.123	1	0.456	0.06	37	31
	38	1.153	1	0.441	0.06	38	30
	39	1.288	0	.	.	38	29
	40	1.323	1	0.426	0.06	39	28
	41	1.34	1	0.411	0.06	40	27
	42	1.345	1	0.396	0.059	41	26
	43	1.419	1	0.38	0.059	42	25
	44	1.46	1	0.365	0.059	43	24
	45	1.504	1	0.35	0.058	44	23
	46	1.679	1	0.335	0.058	45	22
	47	1.745	1	0.319	0.057	46	21
	48	1.789	1	0.304	0.056	47	20
	49	1.893	1	0.289	0.055	48	19
	50	1.926	1	0.274	0.055	49	18
	51	1.948	1	0.259	0.054	50	17
	52	2.227	1	0.243	0.053	51	16
	53	2.397	1	0.228	0.051	52	15
	54	2.712	1	0.213	0.05	53	14
	55	2.723	1	0.198	0.049	54	13
	56	3.107	1	0.183	0.047	55	12
	57	3.529	1	0.167	0.046	56	11
	58	3.641	1	0.152	0.044	57	10
	59	4.721	0	.	.	57	9
	60	5.477	0	.	.	57	8
	61	6.458	0	.	.	57	7
	62	7.597	0	.	.	57	6
	63	7.808	0	.	.	57	5
	64	7.959	0	.	.	57	4
	65	8.638	0	.	.	57	3
	66	8.674	0	.	.	57	2
	67	9.055	0	.	.	57	1
	68	9.107	0	.	.	57	0
N3-with-mic mln	1	0.005	1	0.994	0.006	1	177
	2	0.041	1	0.989	0.008	2	176
	3	0.049	1	0.983	0.01	3	175
	4	0.052	1	0.978	0.011	4	174
	5	0.082	1	0.972	0.012	5	173
	6	0.104	1	0.966	0.014	6	172
	7	0.123	1	0.961	0.015	7	171
	8	0.134	1	0.955	0.016	8	170
	9	0.162	1	.	.	9	169
	10	0.162	1	0.944	0.017	10	168
	11	0.167	0	.	.	10	167
	12	0.175	1	.	.	11	166
	13	0.175	1	0.933	0.019	12	165
	14	0.184	1	0.927	0.02	13	164
	15	0.227	1	0.921	0.02	14	163
	16	0.258	1	0.916	0.021	15	162
	17	0.318	1	0.91	0.021	16	161
	18	0.323	1	0.904	0.022	17	160
	19	0.329	1	0.899	0.023	18	159
	20	0.34	1	0.893	0.023	19	158
	21	0.356	1	0.887	0.024	20	157
	22	0.362	1	0.882	0.024	21	156
	23	0.367	1	0.876	0.025	22	155
	24	0.378	1	0.87	0.025	23	154
	25	0.441	1	0.865	0.026	24	153
	26	0.452	1	0.859	0.026	25	152
	27	0.46	1	0.853	0.027	26	151
	28	0.468	1	0.848	0.027	27	150
	29	0.496	1	0.842	0.027	28	149
	30	0.51	1	0.836	0.028	29	148
	31	0.515	1	0.831	0.028	30	147
	32	0.521	1	.	.	31	146
	33	0.521	1	.	.	32	145
	34	0.521	1	0.814	0.029	33	144
	35	0.573	0	.	.	33	143
	36	0.584	1	0.808	0.03	34	142
	37	0.6	1	0.802	0.03	35	141
	38	0.608	1	0.797	0.03	36	140
	39	0.614	1	0.791	0.031	37	139
	40	0.619	1	0.785	0.031	38	138
	41	0.625	1	0.78	0.031	39	137
	42	0.638	1	0.774	0.031	40	136
	43	0.647	1	0.768	0.032	41	135
	44	0.677	1	0.763	0.032	42	134
	45	0.69	1	0.757	0.032	43	133
	46	0.693	1	0.751	0.033	44	132
	47	0.701	1	0.746	0.033	45	131
	48	0.704	1	0.74	0.033	46	130
	49	0.71	1	0.734	0.033	47	129
	50	0.753	1	0.728	0.033	48	128
	51	0.8	1	0.723	0.034	49	127
	52	0.83	1	0.717	0.034	50	126
	53	0.838	1	0.711	0.034	51	125
	54	0.847	1	0.706	0.034	52	124
	55	0.849	1	0.7	0.034	53	123
	56	0.855	1	0.694	0.035	54	122
	57	0.877	1	0.689	0.035	55	121
	58	0.893	1	0.683	0.035	56	120
	59	0.912	1	0.677	0.035	57	119
	60	0.921	1	0.672	0.035	58	118
	61	0.926	1	.	.	59	117
	62	0.926	1	0.66	0.036	60	116
	63	0.953	1	0.654	0.036	61	115
	64	0.959	1	.	.	62	114
	65	0.959	1	0.643	0.036	63	113
	66	0.995	1	0.637	0.036	64	112
	67	1.027	1	0.632	0.036	65	111
	68	1.033	1	0.626	0.036	66	110
	69	1.038	1	0.62	0.037	67	109
	70	1.093	1	0.615	0.037	68	108
	71	1.101	1	0.609	0.037	69	107
	72	1.186	1	0.603	0.037	70	106
	73	1.195	1	0.598	0.037	71	105
	74	1.214	1	0.592	0.037	72	104
	75	1.222	1	.	.	73	103
	76	1.222	1	0.58	0.037	74	102
	77	1.227	1	0.575	0.037	75	101
	78	1.23	1	0.569	0.037	76	100
	79	1.266	1	0.563	0.037	77	99
	80	1.318	1	0.558	0.037	78	98
	81	1.345	1	0.552	0.037	79	97
	82	1.359	1	0.546	0.038	80	96
	83	1.405	1	0.541	0.038	81	95
	84	1.43	1	0.535	0.038	82	94
	85	1.444	1	0.529	0.038	83	93
	86	1.466	1	.	.	84	92
	87	1.466	1	0.518	0.038	85	91
	88	1.471	1	0.512	0.038	86	90
	89	1.477	1	0.507	0.038	87	89
	90	1.496	1	0.501	0.038	88	88
	91	1.499	1	0.495	0.038	89	87
	92	1.512	1	0.489	0.038	90	86
	93	1.551	1	0.484	0.038	91	85
	94	1.589	1	0.478	0.038	92	84
	95	1.597	1	0.472	0.038	93	83
	96	1.619	1	0.467	0.038	94	82
	97	1.625	1	.	.	95	81
	98	1.625	1	0.455	0.038	96	80
	99	1.633	1	0.45	0.037	97	79
	100	1.671	1	0.444	0.037	98	78
	101	1.707	1	0.438	0.037	99	77
	102	1.715	1	0.433	0.037	100	76
	103	1.723	1	0.427	0.037	101	75
	104	1.732	1	0.421	0.037	102	74
	105	1.77	1	0.415	0.037	103	73
	106	1.874	1	0.41	0.037	104	72
	107	1.877	1	0.404	0.037	105	71
	108	1.882	1	0.398	0.037	106	70
	109	1.918	1	0.393	0.037	107	69
	110	1.932	1	0.387	0.037	108	68
	111	1.953	1	0.381	0.037	109	67
	112	1.967	1	0.376	0.037	110	66
	113	1.978	1	0.37	0.036	111	65
	114	1.995	1	0.364	0.036	112	64
	115	2.014	1	0.359	0.036	113	63
	116	2.036	1	.	.	114	62
	117	2.036	1	0.347	0.036	115	61
	118	2.038	1	0.341	0.036	116	60
	119	2.041	1	0.336	0.036	117	59
	120	2.156	1	0.33	0.035	118	58
	121	2.315	1	0.324	0.035	119	57
	122	2.323	1	0.319	0.035	120	56
	123	2.392	1	0.313	0.035	121	55
	124	2.4	1	0.307	0.035	122	54
	125	2.425	1	0.302	0.035	123	53
	126	2.458	1	0.296	0.034	124	52
	127	2.493	1	0.29	0.034	125	51
	128	2.567	1	0.285	0.034	126	50
	129	2.69	1	0.279	0.034	127	49
	130	2.742	1	0.273	0.034	128	48
	131	2.827	1	0.267	0.033	129	47
	132	2.838	1	0.262	0.033	130	46
	133	3.025	1	0.256	0.033	131	45
	134	3.104	0	.	.	131	44
	135	3.175	1	0.25	0.033	132	43
	136	3.23	1	0.244	0.032	133	42
	137	3.307	1	0.239	0.032	134	41
	138	3.395	1	0.233	0.032	135	40
	139	3.438	1	0.227	0.032	136	39
	140	3.447	1	0.221	0.031	137	38
	141	3.504	1	0.215	0.031	138	37
	142	4.184	1	0.21	0.031	139	36
	143	4.208	1	0.204	0.03	140	35
	144	4.31	1	0.198	0.03	141	34
	145	4.682	1	0.192	0.03	142	33
	146	4.718	0	.	.	142	32
	147	4.811	1	0.186	0.029	143	31
	148	4.91	0	.	.	143	30
	149	5.055	0	.	.	143	29
	150	5.156	0	.	.	143	28
	151	5.526	1	0.179	0.029	144	27
	152	5.534	0	.	.	144	26
	153	5.663	0	.	.	144	25
	154	5.671	1	0.172	0.029	145	24
	155	5.701	0	.	.	145	23
	156	5.858	0	.	.	145	22
	157	5.975	0	.	.	145	21
	158	6.29	0	.	.	145	20
	159	6.447	0	.	.	145	19
	160	6.816	0	.	.	145	18
	161	6.896	0	.	.	145	17
	162	7.022	0	.	.	145	16
	163	7.189	0	.	.	145	15
	164	7.559	0	.	.	145	14
	165	7.712	0	.	.	145	13
	166	7.945	0	.	.	145	12
	167	8.077	0	.	.	145	11
	168	8.356	0	.	.	145	10
	169	8.814	0	.	.	145	9
	170	9.225	0	.	.	145	8
	171	12.693	1	0.151	0.032	146	7
	172	13.458	0	.	.	146	6
	173	13.715	0	.	.	146	5
	174	14.074	0	.	.	146	4
	175	14.912	1	0.113	0.041	147	3
	176	15.542	1	0.075	0.041	148	2
	177	15.948	0	.	.	148	1
	178	16.285	0	.	.	148	0

## Sheet: 4D
	N stages	N stages with micro-metastasis	N stages with T/MLN
C-index	0.643	0.668	0.689
	0.618	0.664	0.687
	0.665	0.655	0.685
	0.623	0.649	0.684
	0.65	0.648	0.706
	0.65	0.665	0.698
	0.666	0.634	0.7
	0.652	0.653	0.698
	0.627	0.643	0.674
	0.648	0.664	0.723
	0.663	0.675	0.682
	0.63	0.636	0.723
	0.652	0.652	0.681
	0.665	0.66	0.703
	0.635	0.674	0.693
	0.659	0.642	0.707
	0.663	0.642	0.68
	0.644	0.652	0.694
	0.651	0.653	0.682
	0.668	0.646	0.709
	0.625	0.652	0.703
	0.65	0.663	0.707
	0.662	0.635	0.721
	0.622	0.657	0.671
	0.636	0.643	0.696
	0.654	0.626	0.71
	0.663	0.676	0.683
	0.656	0.651	0.695
	0.656	0.663	0.68
	0.655	0.646	0.696
	0.642	0.626	0.682
	0.645	0.652	0.68
	0.619	0.641	0.693
	0.656	0.66	0.704
	0.654	0.649	0.72
	0.672	0.635	0.696
	0.621	0.657	0.678
	0.626	0.665	0.68
	0.648	0.642	0.681
	0.629	0.655	0.714
	0.632	0.625	0.697
	0.641	0.641	0.657
	0.634	0.688	0.703
	0.652	0.682	0.691
	0.648	0.672	0.694
	0.632	0.654	0.683
	0.617	0.664	0.689
	0.655	0.664	0.68
	0.648	0.658	0.717
	0.638	0.665	0.692
	0.661	0.635	0.691
	0.652	0.683	0.684
	0.621	0.631	0.7
	0.659	0.655	0.696
	0.627	0.647	0.691
	0.653	0.649	0.721
	0.647	0.622	0.71
	0.661	0.636	0.721
	0.666	0.663	0.683
	0.644	0.66	0.678
	0.639	0.625	0.704
	0.648	0.666	0.669
	0.64	0.63	0.699
	0.641	0.667	0.674
	0.651	0.655	0.718
	0.652	0.657	0.68
	0.634	0.641	0.692
	0.652	0.637	0.693
	0.644	0.651	0.69
	0.654	0.646	0.69
	0.664	0.669	0.719
	0.651	0.661	0.69
	0.646	0.642	0.682
	0.648	0.631	0.715
	0.655	0.66	0.688
	0.651	0.665	0.687
	0.643	0.674	0.708
	0.632	0.645	0.683
	0.645	0.648	0.66
	0.652	0.651	0.701
	0.659	0.673	0.701
	0.647	0.659	0.676
	0.656	0.653	0.678
	0.659	0.64	0.679
	0.65	0.64	0.654
	0.638	0.671	0.681
	0.658	0.657	0.701
	0.638	0.661	0.695
	0.625	0.659	0.677
	0.654	0.669	0.711
	0.654	0.656	0.655
	0.651	0.66	0.687
	0.651	0.639	0.695
	0.635	0.665	0.692
	0.641	0.687	0.695
	0.644	0.666	0.708
	0.646	0.654	0.677
	0.655	0.659	0.702
	0.653	0.651	0.675
	0.666	0.659	0.7
	0.634	0.644	0.69
	0.66	0.642	0.683
	0.661	0.665	0.695
	0.65	0.653	0.716
	0.649	0.657	0.679
	0.663	0.663	0.686
	0.632	0.665	0.698
	0.644	0.663	0.697
	0.637	0.663	0.721
	0.632	0.655	0.7
	0.664	0.643	0.719
	0.648	0.653	0.711
	0.657	0.646	0.684
	0.661	0.671	0.68
	0.658	0.646	0.685
	0.651	0.626	0.698
	0.644	0.671	0.692
	0.646	0.651	0.688
	0.643	0.69	0.642
	0.66	0.658	0.684
	0.647	0.639	0.681
	0.659	0.638	0.698
	0.656	0.659	0.716
	0.641	0.657	0.708
	0.658	0.642	0.697
	0.629	0.656	0.7
	0.654	0.655	0.713
	0.643	0.635	0.715
	0.628	0.66	0.688
	0.655	0.634	0.694
	0.659	0.664	0.727
	0.648	0.657	0.671
	0.632	0.678	0.696
	0.662	0.652	0.685
	0.64	0.67	0.693
	0.643	0.665	0.683
	0.658	0.678	0.7
	0.638	0.652	0.691
	0.662	0.656	0.692
	0.613	0.662	0.69
	0.621	0.653	0.697
	0.655	0.645	0.728
	0.642	0.647	0.709
	0.651	0.634	0.697
	0.66	0.688	0.678
	0.639	0.642	0.692
	0.649	0.681	0.705
	0.638	0.628	0.685
	0.634	0.64	0.713
	0.628	0.636	0.686
	0.631	0.637	0.693
	0.651	0.65	0.699
	0.66	0.661	0.701
	0.654	0.646	0.716
	0.65	0.667	0.703
	0.627	0.654	0.704
	0.65	0.679	0.687
	0.647	0.656	0.699
	0.632	0.67	0.697
	0.637	0.657	0.669
	0.658	0.667	0.652
	0.643	0.642	0.669
	0.656	0.655	0.683
	0.64	0.67	0.693
	0.662	0.678	0.704
	0.653	0.669	0.691
	0.631	0.658	0.698
	0.651	0.623	0.708
	0.654	0.662	0.706
	0.647	0.671	0.717
	0.647	0.665	0.696
	0.635	0.657	0.69
	0.64	0.634	0.694
	0.644	0.657	0.701
	0.673	0.661	0.715
	0.648	0.658	0.683
	0.656	0.653	0.7
	0.64	0.661	0.704
	0.64	0.643	0.703
	0.651	0.637	0.682
	0.652	0.638	0.679
	0.644	0.661	0.711
	0.636	0.655	0.702
	0.642	0.674	0.707
	0.666	0.656	0.713
	0.665	0.657	0.706
	0.656	0.652	0.711
	0.643	0.641	0.695
	0.651	0.673	0.685
	0.65	0.664	0.726
	0.638	0.67	0.672
	0.656	0.654	0.686
	0.638	0.664	0.669
	0.654	0.69	0.694
	0.637	0.652	0.715
	0.632	0.675	0.655
	0.656	0.65	0.693
	0.648	0.626	0.668
	0.627	0.634	0.694
	0.644	0.667	0.672
	0.642	0.634	0.675
	0.631	0.642	0.705
	0.638	0.663	0.71
	0.636	0.659	0.684
	0.64	0.637	0.701
	0.641	0.665	0.699
	0.62	0.672	0.684
	0.639	0.648	0.692
	0.646	0.658	0.692
	0.637	0.655	0.699
	0.64	0.646	0.732
	0.686	0.662	0.699
	0.632	0.647	0.709
	0.669	0.642	0.696
	0.649	0.662	0.695
	0.655	0.646	0.682
	0.647	0.651	0.659
	0.667	0.661	0.717
	0.67	0.665	0.694
	0.67	0.663	0.698
	0.668	0.662	0.7
	0.635	0.659	0.668
	0.633	0.629	0.689
	0.605	0.658	0.69
	0.657	0.647	0.724
	0.652	0.663	0.687
	0.643	0.654	0.686
	0.661	0.645	0.717
	0.645	0.658	0.705
	0.638	0.645	0.734
	0.653	0.666	0.714
	0.638	0.677	0.713
	0.623	0.664	0.681
	0.661	0.638	0.718
	0.649	0.672	0.725
	0.657	0.654	0.698
	0.666	0.651	0.687
	0.643	0.649	0.726
	0.633	0.664	0.689
	0.663	0.644	0.698
	0.651	0.638	0.696
	0.638	0.652	0.689
	0.636	0.654	0.692
	0.665	0.661	0.662
	0.645	0.638	0.704
	0.649	0.649	0.67
	0.667	0.649	0.704
	0.646	0.648	0.684
	0.647	0.659	0.696
	0.633	0.68	0.684
	0.66	0.648	0.711
	0.639	0.641	0.682
	0.636	0.672	0.675
	0.657	0.663	0.705
	0.621	0.639	0.699
	0.646	0.645	0.679
	0.638	0.639	0.678
	0.64	0.666	0.687
	0.644	0.67	0.696
	0.609	0.655	0.694
	0.631	0.64	0.699
	0.637	0.652	0.676
	0.667	0.668	0.668
	0.64	0.649	0.697
	0.653	0.67	0.702
	0.632	0.646	0.682
	0.628	0.65	0.68
	0.619	0.651	0.69
	0.65	0.642	0.702
	0.613	0.655	0.659
	0.651	0.625	0.693
	0.65	0.662	0.689
	0.66	0.655	0.709
	0.675	0.682	0.68
	0.644	0.661	0.694
	0.644	0.647	0.696
	0.625	0.65	0.717
	0.638	0.644	0.695
	0.642	0.656	0.69
	0.633	0.669	0.692
	0.66	0.638	0.705
	0.653	0.666	0.716
	0.633	0.653	0.693
	0.653	0.65	0.689
	0.658	0.657	0.686
	0.638	0.662	0.708
	0.662	0.653	0.696
	0.651	0.652	0.687
	0.65	0.656	0.691
	0.658	0.673	0.685
	0.646	0.66	0.698
	0.646	0.643	0.664
	0.652	0.642	0.713
	0.648	0.654	0.666
	0.655	0.666	0.688
	0.637	0.672	0.666
	0.665	0.639	0.696
	0.635	0.66	0.69
	0.633	0.637	0.701
	0.657	0.673	0.687
	0.638	0.64	0.689
	0.628	0.649	0.685
	0.656	0.643	0.684
	0.642	0.664	0.676
	0.616	0.674	0.711
	0.629	0.645	0.675
	0.622	0.663	0.702
	0.642	0.663	0.702
	0.652	0.673	0.688
	0.658	0.647	0.69
	0.637	0.663	0.714
	0.664	0.644	0.671
	0.644	0.648	0.701
	0.631	0.663	0.697
	0.635	0.641	0.706
	0.654	0.656	0.699
	0.648	0.652	0.708
	0.639	0.679	0.694
	0.655	0.679	0.691
	0.65	0.651	0.668
	0.639	0.64	0.701
	0.657	0.659	0.684
	0.662	0.656	0.686
	0.649	0.637	0.713
	0.674	0.668	0.68
	0.649	0.642	0.696
	0.666	0.665	0.736
	0.639	0.638	0.686
	0.653	0.669	0.703
	0.644	0.663	0.705
	0.658	0.689	0.708
	0.665	0.672	0.703
	0.66	0.664	0.695
	0.642	0.655	0.7
	0.65	0.632	0.689
	0.664	0.639	0.7
	0.623	0.669	0.717
	0.65	0.639	0.691
	0.66	0.642	0.679
	0.631	0.672	0.687
	0.642	0.664	0.681
	0.668	0.631	0.698
	0.643	0.643	0.68
	0.655	0.638	0.706
	0.663	0.637	0.707
	0.634	0.621	0.684
	0.65	0.635	0.715
	0.65	0.662	0.695
	0.62	0.654	0.699
	0.641	0.642	0.697
	0.655	0.632	0.7
	0.648	0.645	0.652
	0.656	0.686	0.687
	0.654	0.658	0.687
	0.639	0.666	0.695
	0.651	0.658	0.699
	0.628	0.647	0.72
	0.626	0.644	0.69
	0.662	0.665	0.684
	0.637	0.667	0.691
	0.669	0.661	0.666
	0.628	0.638	0.682
	0.633	0.657	0.708
	0.67	0.648	0.689
	0.658	0.654	0.7
	0.668	0.663	0.697
	0.635	0.68	0.725
	0.644	0.641	0.707
	0.644	0.653	0.708
	0.622	0.651	0.684
	0.641	0.661	0.7
	0.647	0.662	0.676
	0.671	0.659	0.71
	0.671	0.649	0.702
	0.653	0.661	0.718
	0.648	0.663	0.692
	0.666	0.652	0.673
	0.646	0.671	0.714
	0.638	0.627	0.686
	0.659	0.637	0.691
	0.646	0.667	0.692
	0.667	0.643	0.699
	0.644	0.644	0.695
	0.624	0.646	0.683
	0.637	0.653	0.701
	0.64	0.673	0.7
	0.653	0.648	0.693
	0.628	0.637	0.676
	0.665	0.676	0.667
	0.632	0.646	0.685
	0.649	0.667	0.69
	0.641	0.653	0.708
	0.633	0.663	0.716
	0.646	0.638	0.709
	0.646	0.639	0.682
	0.658	0.668	0.701
	0.632	0.652	0.709
	0.635	0.642	0.716
	0.649	0.68	0.681
	0.64	0.679	0.679
	0.648	0.62	0.689
	0.643	0.652	0.729
	0.656	0.66	0.693
	0.64	0.651	0.711
	0.67	0.667	0.678
	0.662	0.652	0.689
	0.66	0.665	0.694
	0.634	0.655	0.706
	0.63	0.636	0.653
	0.632	0.666	0.69
	0.675	0.667	0.69
	0.654	0.657	0.694
	0.664	0.668	0.701
	0.664	0.659	0.699
	0.64	0.667	0.692
	0.652	0.647	0.718
	0.652	0.656	0.703
	0.625	0.633	0.665
	0.649	0.669	0.719
	0.647	0.683	0.713
	0.671	0.674	0.701
	0.66	0.644	0.678
	0.656	0.663	0.707
	0.641	0.654	0.703
	0.637	0.644	0.691
	0.656	0.652	0.69
	0.658	0.646	0.684
	0.644	0.623	0.691
	0.648	0.648	0.685
	0.638	0.653	0.713
	0.659	0.631	0.705
	0.622	0.673	0.69
	0.631	0.651	0.73
	0.635	0.655	0.705
	0.621	0.652	0.709
	0.66	0.662	0.656
	0.642	0.639	0.698
	0.664	0.646	0.69
	0.639	0.658	0.704
	0.631	0.677	0.711
	0.64	0.644	0.706
	0.657	0.651	0.699
	0.665	0.666	0.688
	0.637	0.658	0.69
	0.674	0.671	0.703
	0.637	0.649	0.69
	0.645	0.627	0.71
	0.637	0.633	0.719
	0.641	0.656	0.706
	0.646	0.646	0.685
	0.632	0.64	0.697
	0.645	0.644	0.713
	0.619	0.644	0.701
	0.673	0.634	0.7
	0.639	0.633	0.686
	0.669	0.625	0.689
	0.637	0.651	0.674
	0.645	0.668	0.699
	0.67	0.65	0.693
	0.639	0.633	0.696
	0.652	0.645	0.686
	0.64	0.673	0.706
	0.652	0.664	0.679
	0.646	0.658	0.687
	0.659	0.648	0.671
	0.65	0.655	0.67
	0.639	0.664	0.661
	0.661	0.649	0.699
	0.642	0.636	0.697
	0.639	0.658	0.687
	0.651	0.659	0.709
	0.664	0.671	0.669
	0.644	0.652	0.692
	0.674	0.636	0.704
	0.647	0.627	0.69
	0.646	0.67	0.697
	0.639	0.659	0.665
	0.649	0.638	0.714
	0.621	0.646	0.7
	0.659	0.662	0.71
	0.667	0.661	0.699
	0.634	0.622	0.714
	0.675	0.67	0.697
	0.643	0.666	0.692
	0.652	0.658	0.686
	0.645	0.65	0.706
	0.636	0.67	0.684
	0.621	0.642	0.676
	0.652	0.645	0.685
	0.628	0.66	0.679
	0.64	0.67	0.697
	0.64	0.646	0.685
	0.668	0.64	0.705
	0.665	0.655	0.697
	0.677	0.63	0.699
	0.678	0.66	0.691
	0.637	0.657	0.684
	0.633	0.684	0.694
	0.642	0.659	0.713
	0.66	0.659	0.679
	0.638	0.636	0.703
	0.653	0.669	0.675
	0.65	0.63	0.683
	0.642	0.669	0.666
	0.633	0.667	0.69
	0.64	0.675	0.734
	0.66	0.651	0.702
	0.654	0.659	0.678
	0.626	0.631	0.684
	0.642	0.664	0.686
	0.654	0.659	0.703
	0.624	0.662	0.695
	0.622	0.649	0.676
	0.637	0.667	0.689
	0.66	0.643	0.695
	0.619	0.642	0.699
	0.657	0.647	0.729
	0.659	0.644	0.677
	0.653	0.66	0.662
	0.639	0.641	0.683
	0.636	0.657	0.708
	0.652	0.663	0.681
	0.63	0.665	0.699
	0.643	0.631	0.7
	0.656	0.655	0.719
	0.651	0.625	0.705
	0.628	0.685	0.715
	0.675	0.656	0.696
	0.666	0.657	0.72
	0.675	0.662	0.706
	0.637	0.647	0.662
	0.662	0.655	0.695
	0.641	0.667	0.684
	0.644	0.646	0.686
	0.642	0.666	0.69
	0.662	0.653	0.685
	0.639	0.66	0.698
	0.655	0.654	0.699
	0.625	0.646	0.693
	0.657	0.676	0.706
	0.66	0.682	0.719
	0.656	0.669	0.713
	0.638	0.639	0.689
	0.637	0.636	0.701
	0.636	0.667	0.679
	0.622	0.644	0.699
	0.648	0.67	0.684
	0.657	0.65	0.729
	0.637	0.67	0.7
	0.646	0.659	0.701
	0.639	0.668	0.678
	0.645	0.648	0.692
	0.639	0.662	0.698
	0.64	0.667	0.667
	0.659	0.651	0.69
	0.637	0.639	0.717
	0.663	0.647	0.712
	0.647	0.669	0.687
	0.647	0.665	0.697
	0.613	0.642	0.689
	0.65	0.656	0.69
	0.636	0.651	0.689
	0.625	0.661	0.715
	0.629	0.659	0.681
	0.627	0.676	0.699
	0.651	0.656	0.69
	0.661	0.633	0.699
	0.638	0.624	0.698
	0.658	0.659	0.734
	0.639	0.647	0.716
	0.643	0.677	0.703
	0.625	0.651	0.688
	0.644	0.668	0.699
	0.64	0.645	0.71
	0.622	0.663	0.716
	0.647	0.667	0.682
	0.636	0.665	0.699
	0.65	0.657	0.662
	0.657	0.634	0.691
	0.648	0.649	0.687
	0.638	0.637	0.708
	0.646	0.628	0.712
	0.647	0.673	0.7
	0.657	0.664	0.681
	0.622	0.668	0.679
	0.66	0.636	0.712
	0.634	0.652	0.667
	0.654	0.659	0.687
	0.636	0.656	0.706
	0.654	0.678	0.689
	0.684	0.638	0.709
	0.648	0.654	0.697
	0.645	0.677	0.693
	0.654	0.673	0.71
	0.658	0.66	0.675
	0.64	0.654	0.676
	0.649	0.654	0.712
	0.654	0.664	0.668
	0.663	0.643	0.706
	0.637	0.66	0.677
	0.663	0.658	0.676
	0.661	0.661	0.676
	0.67	0.651	0.686
	0.643	0.624	0.705
	0.633	0.654	0.652
	0.655	0.627	0.698
	0.651	0.656	0.696
	0.667	0.618	0.67
	0.629	0.646	0.713
	0.653	0.658	0.695
	0.651	0.671	0.68
	0.675	0.67	0.694
	0.642	0.648	0.669
	0.647	0.667	0.701
	0.638	0.633	0.685
	0.652	0.66	0.665
	0.644	0.651	0.704
	0.626	0.644	0.675
	0.641	0.63	0.697
	0.641	0.672	0.716
	0.658	0.66	0.681
	0.646	0.654	0.694
	0.637	0.682	0.684
	0.645	0.639	0.675
	0.646	0.668	0.675
	0.651	0.666	0.715
	0.634	0.657	0.682
	0.666	0.669	0.697
	0.631	0.648	0.708
	0.654	0.648	0.69
	0.631	0.654	0.69
	0.631	0.653	0.73
	0.635	0.668	0.718
	0.626	0.652	0.699
	0.634	0.664	0.718
	0.626	0.658	0.682
	0.651	0.673	0.699
	0.643	0.629	0.706
	0.626	0.665	0.689
	0.647	0.623	0.683
	0.644	0.664	0.693
	0.651	0.664	0.691
	0.66	0.68	0.696
	0.649	0.661	0.674
	0.657	0.645	0.689
	0.642	0.673	0.712
	0.653	0.667	0.688
	0.634	0.65	0.686
	0.634	0.671	0.707
	0.649	0.635	0.694
	0.652	0.653	0.695
	0.652	0.664	0.688
	0.687	0.657	0.701
	0.646	0.652	0.7
	0.637	0.624	0.698
	0.645	0.665	0.662
	0.659	0.638	0.711
	0.634	0.651	0.72
	0.642	0.662	0.695
	0.65	0.657	0.683
	0.645	0.649	0.711
	0.645	0.663	0.69
	0.648	0.645	0.662
	0.657	0.647	0.678
	0.638	0.664	0.682
	0.631	0.645	0.678
	0.653	0.657	0.691
	0.637	0.646	0.703
	0.638	0.641	0.676
	0.667	0.664	0.697
	0.648	0.639	0.715
	0.645	0.654	0.702
	0.626	0.642	0.712
	0.651	0.644	0.678
	0.644	0.67	0.709
	0.65	0.638	0.712
	0.647	0.663	0.682
	0.641	0.669	0.679
	0.646	0.633	0.67
	0.64	0.653	0.691
	0.653	0.666	0.719
	0.653	0.638	0.691
	0.652	0.664	0.693
	0.651	0.64	0.709
	0.633	0.686	0.693
	0.661	0.657	0.709
	0.662	0.62	0.704
	0.659	0.651	0.68
	0.645	0.634	0.707
	0.658	0.66	0.675
	0.621	0.651	0.692
	0.666	0.638	0.694
	0.646	0.682	0.723
	0.633	0.661	0.682
	0.63	0.648	0.69
	0.639	0.653	0.679
	0.64	0.655	0.709
	0.628	0.641	0.674
	0.633	0.659	0.705
	0.671	0.649	0.68
	0.626	0.667	0.716
	0.641	0.65	0.676
	0.621	0.66	0.695
	0.65	0.674	0.709
	0.645	0.674	0.683
	0.649	0.675	0.673
	0.652	0.653	0.678
	0.653	0.638	0.704
	0.637	0.637	0.677
	0.64	0.672	0.684
	0.642	0.661	0.699
	0.647	0.669	0.701
	0.643	0.649	0.703
	0.632	0.671	0.708
	0.65	0.674	0.694
	0.671	0.648	0.68
	0.642	0.676	0.684
	0.641	0.662	0.683
	0.648	0.655	0.714
	0.647	0.65	0.715
	0.646	0.664	0.685
	0.643	0.657	0.713
	0.659	0.635	0.688
	0.627	0.659	0.71
	0.633	0.639	0.665
	0.648	0.643	0.684
	0.662	0.638	0.666
	0.634	0.641	0.667
	0.665	0.635	0.721
	0.661	0.626	0.681
	0.676	0.664	0.71
	0.652	0.632	0.705
	0.643	0.64	0.673
	0.647	0.637	0.698
	0.643	0.629	0.709
	0.648	0.649	0.686
	0.632	0.657	0.69
	0.635	0.659	0.704
	0.633	0.639	0.692
	0.639	0.67	0.712
	0.644	0.65	0.691
	0.65	0.65	0.728
	0.673	0.65	0.659
	0.636	0.649	0.72
	0.634	0.662	0.676
	0.656	0.656	0.709
	0.638	0.669	0.706
	0.65	0.667	0.701
	0.64	0.66	0.7
	0.645	0.64	0.691
	0.634	0.653	0.708
	0.652	0.648	0.683
	0.629	0.675	0.693
	0.659	0.658	0.711
	0.637	0.641	0.694
	0.657	0.639	0.697
	0.65	0.652	0.707
	0.646	0.654	0.726
	0.646	0.654	0.669
	0.634	0.661	0.7
	0.655	0.637	0.677
	0.628	0.654	0.702
	0.644	0.674	0.69
	0.616	0.661	0.703
	0.656	0.638	0.68
	0.656	0.678	0.712
	0.642	0.656	0.69
	0.645	0.652	0.719
	0.623	0.64	0.707
	0.64	0.651	0.703
	0.658	0.639	0.688
	0.651	0.651	0.696
	0.631	0.664	0.664
	0.627	0.633	0.703
	0.652	0.65	0.662
	0.635	0.648	0.726
	0.642	0.652	0.679
	0.672	0.645	0.693
	0.639	0.667	0.661
	0.623	0.627	0.67
	0.659	0.648	0.707
	0.644	0.674	0.698
	0.655	0.648	0.697
	0.65	0.664	0.675
	0.651	0.67	0.698
	0.632	0.654	0.716
	0.651	0.659	0.678
	0.673	0.646	0.69
	0.656	0.658	0.7
	0.646	0.619	0.661
	0.649	0.654	0.737
	0.624	0.661	0.691
	0.64	0.649	0.694
	0.633	0.65	0.7
	0.639	0.657	0.684
	0.654	0.67	0.672
	0.632	0.659	0.694
	0.645	0.673	0.719
	0.657	0.641	0.664
	0.647	0.633	0.692
	0.652	0.652	0.66
	0.653	0.627	0.706
	0.615	0.657	0.677
	0.644	0.664	0.722
	0.649	0.673	0.703
	0.666	0.653	0.675
	0.648	0.646	0.67
	0.645	0.662	0.701
	0.623	0.658	0.694
	0.652	0.644	0.671
	0.64	0.645	0.692
	0.633	0.671	0.692
	0.634	0.645	0.686
	0.642	0.66	0.669
	0.634	0.664	0.69
	0.64	0.671	0.705
	0.647	0.651	0.725
	0.628	0.663	0.69
	0.642	0.647	0.696
	0.619	0.689	0.707
	0.654	0.661	0.681
	0.643	0.656	0.699
	0.658	0.681	0.71
	0.644	0.676	0.693
	0.631	0.646	0.68
	0.627	0.659	0.687
	0.643	0.649	0.713
	0.64	0.646	0.692
	0.671	0.647	0.693
	0.64	0.651	0.686
	0.655	0.653	0.73
	0.63	0.672	0.67
	0.641	0.654	0.7
	0.647	0.651	0.698
	0.645	0.664	0.693
	0.655	0.655	0.703
	0.655	0.653	0.704
	0.655	0.659	0.716
	0.639	0.685	0.696
	0.636	0.648	0.657
	0.64	0.657	0.692
	0.665	0.672	0.721
	0.65	0.661	0.699
	0.665	0.658	0.711
	0.616	0.631	0.676
	0.642	0.643	0.688
	0.643	0.655	0.695
	0.646	0.647	0.698
	0.642	0.654	0.689
	0.647	0.682	0.7
	0.654	0.668	0.667
	0.664	0.657	0.689
	0.641	0.633	0.688
	0.652	0.656	0.704
	0.634	0.651	0.703
	0.646	0.673	0.678
	0.679	0.652	0.696
	0.642	0.668	0.645
	0.645	0.647	0.704
	0.639	0.634	0.71
	0.646	0.65	0.677
	0.642	0.651	0.715
	0.64	0.651	0.697
	0.626	0.644	0.701
	0.622	0.659	0.697
	0.647	0.658	0.69
	0.631	0.673	0.688
	0.658	0.665	0.728
	0.658	0.667	0.686
	0.64	0.655	0.701
	0.644	0.685	0.707
	0.65	0.648	0.71
	0.634	0.637	0.715
	0.657	0.66	0.678
	0.649	0.671	0.691
	0.622	0.658	0.685
	0.635	0.657	0.722
	0.629	0.637	0.681
	0.65	0.669	0.689
	0.65	0.627	0.685
	0.636	0.663	0.701
	0.623	0.654	0.698
	0.642	0.645	0.723
	0.666	0.64	0.691
	0.627	0.662	0.664
	0.672	0.635	0.687
	0.663	0.664	0.686
	0.638	0.66	0.672
	0.64	0.661	0.705
	0.647	0.674	0.698
	0.648	0.63	0.688
	0.652	0.659	0.673
	0.622	0.635	0.708
	0.638	0.651	0.691
	0.627	0.637	0.703
	0.66	0.662	0.694
	0.656	0.651	0.696
	0.659	0.655	0.684
	0.654	0.671	0.702
	0.636	0.646	0.68
	0.657	0.657	0.696
	0.651	0.653	0.705
	0.655	0.68	0.689
	0.67	0.664	0.688
	0.654	0.644	0.681
	0.644	0.678	0.685
	0.649	0.656	0.718
	0.649	0.641	0.668
	0.65	0.658	0.713
	0.661	0.662	0.699
	0.654	0.675	0.69
	0.609	0.665	0.687
	0.659	0.654	0.712
	0.646	0.665	0.694
	0.665	0.651	0.692
	0.652	0.662	0.684
	0.651	0.627	0.687
	0.647	0.659	0.711
	0.64	0.677	0.701
	0.644	0.653	0.686
	0.633	0.645	0.674
	0.676	0.665	0.695
	0.656	0.643	0.714
	0.644	0.64	0.698
	0.659	0.63	0.697
	0.637	0.638	0.691
	0.634	0.66	0.707
	0.625	0.635	0.676
	0.65	0.691	0.692
	0.66	0.631	0.686
	0.63	0.691	0.69
	0.642	0.66	0.685
	0.665	0.658	0.675
	0.647	0.646	0.704
	0.665	0.657	0.666
	0.639	0.659	0.672
	0.643	0.651	0.682
	0.653	0.654	0.706
	0.635	0.653	0.696
	0.652	0.646	0.7
	0.661	0.683	0.713
	0.654	0.67	0.701
	0.644	0.656	0.697
	0.637	0.645	0.691
	0.628	0.644	0.701
	0.635	0.64	0.706
	0.656	0.665	0.684
	0.657	0.647	0.692
	0.628	0.677	0.682
	0.651	0.685	0.728
	0.644	0.654	0.68
	0.648	0.65	0.707
	0.637	0.669	0.693
	0.641	0.648	0.685
	0.632	0.656	0.725
	0.655	0.642	0.709
	0.644	0.651	0.702
	0.65	0.676	0.719
	0.647	0.647	0.71
	0.666	0.643	0.703
	0.632	0.651	0.677
	0.648	0.654	0.695
	0.644	0.644	0.704
	0.677	0.658	0.691
	0.647	0.643	0.693
	0.637	0.652	0.682
	0.666	0.665	0.686
	0.639	0.657	0.724
	0.616	0.669	0.71
	0.654	0.635	0.682
	0.65	0.637	0.707
	0.68	0.64	0.688
	0.635	0.658	0.69
	0.664	0.677	0.735
	0.632	0.644	0.682
	0.668	0.661	0.677
	0.641	0.652	0.693
	0.629	0.634	0.715
	0.624	0.654	0.675
	0.647	0.643	0.691
	0.65	0.642	0.689
	0.661	0.651	0.681
	0.644	0.652	0.713
	0.661	0.645	0.692
	0.65	0.65	0.726
	0.646	0.636	0.712
	0.657	0.609	0.711
	0.623	0.646	0.705
	0.642	0.649	0.695
	0.692	0.664	0.669
	0.63	0.668	0.691
	0.643	0.658	0.706
	0.654	0.647	0.692
	0.649	0.66	0.692
	0.627	0.663	0.712
	0.658	0.634	0.706
	0.659	0.634	0.683
	0.632	0.628	0.692
	0.664	0.651	0.721
	0.638	0.669	0.692
