# Supplementary material for: Predicting gastric cancer outcome from resected lymph node histopathology images using deep learning
Source: Nat Commun. 2021 Mar 12;12:1637. doi: 10.1038/s41467-021-21674-7 (PMC7954798; doi:10.1038/s41467-021-21674-7)
Supplement: Supplementary file 3 — Source Data [file 41467_2021_21674_MOESM3_ESM.zip › Source data/Figure S8.xlsx]

## Sheet: A
	D station at N1 stage	E station at N1 stage	D station at N2 stage	E station at N2 stage	D station at N3 stage	E station at N3 stage
T/MLN(%)	1	0	85.95	68.71	0	59.18
	6.79	0	0.5	0.78	39.76	0
	0	78	72.6	0	36.27	12.34
	1.97	0	55.52	0	7.46	29.51
	0	2.13	79.86	89.5	47.99	90.56
	0	8.53	0	0.08	38.54	0
	11.98	4.14	79.16	0	37.06	85.61
	0	32.37	69.56	89.13	80.91	0
	37.05	0	2	40.86	48.7	0
	5	0	78.73	90	31.29	44.65
	5.76	0	5.33	0	61.44	82.38
	0.79	0	43.88	0	7.33	10.06
	22.97	0	3.04	11.83	52.46	75.75
	0	0	0	5.6	75.53	88.22
	0.5	0	2.67	0	90.97	76.95
	1.75	0	42.6	0	87.98	66.81
	0	1.2	0	51.35	100	0
	69.91	0	5.15	0	61.2	0
	6.44	0	2.05	2	92.64	51.37
	77.24	0	29.08	35.78	11.83	25.45
	0	0	14.1	0	60.95	61.57
	0.32	0	8.43	0	62.64	0
	35.21	0	0.74	0	12	1.71
	0	85.57	44.84	25.11	87	71.44
	0	16.7	2.25	0	0	7.42
	0	95.51	7.81	3.03	63.36	32.75
	0	1.73	5.88	1.14	13.56	77
	0	80.1	78.53	42.91	2.44	4.51
	0	0	2.7	1.65	23.11	18.28
	0	1.83	0	27.96	0	91.83
	0	2.24	0	60.48	1.26	0
	0	2.89	52.57	70	9.14	0
	9.74	0	1.02	1.73	5.98	19.69
	0	2.6	16.07	7.27	69.9	74.27
	82.91	0	5.93	0	12.19	53.75
	2.97	0	45.04	85.38	58.23	0
	46	0	87	36.5	8.76	10.64
	94.57	0	42.52	71.88	24.36	25.15
	0.9	0	16.56	0	44.43	38.95
	7.75	0	47.42	47.08	59.21	75.21
	3.93	0.57	1.09	0.56	77.24	65.17
	1.18	0	7.57	10	77.56	0
	0	0.28	1	0.91	61.48	6.17
	0	0.44	5.27	73.47	1.25	1.99
	4.15	0	33.59	0	39.45	0
	8.47	0	62.8	0	11.87	26.67
	0	0.5	58.94	0	42.41	0
	82.82	0	8.18	0	14.8	18.41
	0	1.26	15.65	68.67	59.82	58.1
	0	2.25	12.24	27.79	78.1	79.4
	3.99	0	44.78	0.72	47.38	0
	0	0.26	5.9	0	83.27	54.41
	23.17	0	20.6	2.45	51.84	64.81
	2.37	0	0	8.93	0	0
	1.2	0	1.18	0.89	22.77	39.22
	0.5	0	91.46	67.35	80	7.87
	1.56	0	13.58	22.19	17.34	14.16
	0	25.07	82.45	0	39.15	0
	5.15	0	88.62	0	78.64	0
	0	96.76	3.44	0	91.62	48.76
	30.14	0	74.95	0	44.85	1.05
	17.32	0	0	24.07	26.58	2
	11.9	0	92.42	94.02	4.89	0.8
	0	0.95	1.03	25.49	49.95	86.6
	0	0	15.76	13.06	45.49	34.13
	3.56	0	35.86	20.06	66.02	81.41
	40.83	0	45.98	57	62.63	63.53
	63.83	0	86.99	37.61	100	7.41
	0	30	19.35	17.5	12.25	38.52
	5.14	0	90.39	90.3	81.3	37.47
	0	4.83	43.28	0	0	6.8
	0	7.5	31.3	0	65.62	70.33
	48.85	0	23.11	0	15.16	40.51
	25.62	0	46.64	0	91.89	65.01
	17.74	0	0	61.08	21	0
	0	1	0	51.02	91	92.77
	54.86	0	43.88	0	79.66	7.65
	92.7	0	80.03	62.29	88.55	0
	0	15.08	25.11	1.9	11.1	0
	0	87.29	1.35	2.99	14.74	35.73
	89.77	0	96.94	66.81	34.56	0
	0	3.06	0	47.31	41.84	0
	32.06	0	15.03	0	46.45	15.53
	59.62	0	52.5	0	16.52	5.7
	0	2	88.19	11.84	59.97	37.65
	0	2.22	62.41	0	0.24	10.46
	0	84.1	40.84	1	31.55	74.98
	47.69	0	28.15	30.84	12.25	5.78
	0	0	80.55	0	56.53	62.59
	2	0	73.63	88.48	98.33	90
	90	0	0	34.3	62.69	0
	0	0	1	0	51.12	7.71
	20.13	0	58.47	0	17.85	41.13
	68.73	0	6.36	0	91.3	85.18
	93.22	0	25.18	0	84	75.41
	57.4	0	99	81.83	35.15	29.43
	0	0.1	4.17	16.83	35.57	50
	0	62.64	95.26	0	88.13	78.14
	3.33	0.5	41.02	0	7.33	19.43
	0	1	11.63	0	0	63.07
	0	11.42	64.33	48.36	17.27	100
	0	79	21.81	0	69.73	36.84
	5.94	0	57.27	32.17	16.56	17.17
	50	0	1.66	0.5	42	62.99
	0	21.33	6.71	0	5.12	22.35
	0	2.5	2.51	19.06	32.91	4
	62.65	0	58.42	12.16	11.21	37.68
	0	16.61	0	3.96	71.3	35.22
	22.28	0	53.81	8.21	56.28	40.34
	0	6.4	90	75.05	60.64	77.14
	60	49.5	79.9	51.81	55.11	42.34
	4.82	0	21.59	0	27.32	63.97
	15.93	15.26	67.5	0	69.97	73.94
	0	0.1	90.28	0	48.06	34.41
	81.27	0	100	77.79	41.57	62.9
	1	0	1.63	0.19	31.73	83.79
	59.16	0	0	96.02	25.31	55.79
	0	0.98	0	67.5	67.5	80.77
	0	14.61	31.52	8.11	10.69	0
	0	81.68	42.4	87	5.49	4.68
	9.53	0	3.56	26.59	30.25	20.48
	0	0	75.57	65.61	74.43	0
	0	25.97	61.9	0	32.03	24
	85.07	0	37.13	42.26	85.92	71.24
	0	96.93	93	55.96	82.57	90
	0	4.97	9.09	27.69	73.65	62.37
	0	0	62.4	100	65.99	68.57
			63.87	18.43	35.84	56.89
			88.07	0	23.39	1.33
			48.34	34.8	86.81	96.68
			5.89	0	56.57	68
			45.63	0	36.49	7.64
			32.47	42.99	71.18	81.83
			0.41	28.47	56.08	0
			0	79.57	61.93	0
			37.44	0	98	75.52
			77.19	0	57.52	20.11
			68.84	42.58	76.83	44.02
			6.6	13.51	56.49	53.75
			56.18	67.51	81.43	93.18
			0	9.88	18.79	16.5
			4.64	1.91	57.59	36.96
			87.96	86.21	84.14	88.57
			83.32	10	7	0
			19.43	19.06	48.23	78.33
			12.15	0	52.57	79
			88.67	0	71.72	77.48
			35	10.64	0	37.02
			0	32.48	26.04	24.52
			69.56	91.85	11.7	8.19
			0	51.57	27.52	0
			91.76	94.46	22.5	11.64
			0	78.72	45.04	70.5
					36.98	63.66
					56.29	0
					18.14	47.01
					89.39	32.07
					35.23	16.23
					0	56.56
					77.68	71.02
					36.46	0
					59.79	39.3
					64.13	83.9
					0	10.39
					64.26	59.75
					81.6	0
					23.69	12.23
					85.18	14.62
					90.18	56.37
					82.51	0
					75.9	57.07
					75.38	73.39
					85.52	0
					93.24	73.88
					78.47	57.4
					57.55	0
					60.44	12.28
					1.2	30.87
					79.73	64.15
					49.61	0
					71.83	48.51
					29.44	36.79
					11.5	4.82
					70.64	74.44
					57.88	56.39
					55.59	79.61
					53.81	86.41
					45.42	40.86
					86.29	77.45
					89.07	75.62
					83.16	84.09
					41.85	88.58
					59.84	26.14
					71.69	15.26
					65.67	91.2
					75	94.2
					85.62	61.93
					0.68	17.83
					81.27	62.9
					68.02	32.93
					79.75	95.21
					64.21	0
					70.01	49.45
					66.71	62.18
					73	35.21
					85.42	0
					4.96	14.15
					85.91	84.07
					100	87.05
					58.12	50.51
					14.89	22.66
					45.44	78.7
					43.53	63.31
					51.9	37.54
					76.03	64.15
					45.28	28.99
					56.46	49.91
					94	70.38
					69.71	5.51
					11.64	1
					40.17	54.03
					38.9	19.98
					76.72	64.1
					65.23	63.66
					41.7	68.08
					65.4	82.85
					54.57	63.87
					65.8	33.78
					70.34	90
					29.95	4.74
					74.68	85.02
					100	19.14
					53.65	39.27
					59.26	43.5
					71.69	83.58
					65.32	85.61

## Sheet: B
Survival Table
Dvs.E		Time	Status	Cumulative Proportion Surviving at the Time		N of Cumulative Events	N of Remaining Cases
				Estimate	Std. Error
1	1	0.517808	1	0.981481	0.0183462	1	53
	2	0.60274	1	0.962963	0.0256996	2	52
	3	0.808219	1	0.944444	0.0311713	3	51
	4	0.813699	1	0.925926	0.0356389	4	50
	5	0.994521	1	0.907407	0.039445	5	49
	6	1.25479	1	0.888889	0.0427667	6	48
	7	1.29589	1	0.87037	0.0457096	7	47
	8	1.32329	1	0.851852	0.048343	8	46
	9	1.39178	1	0.833333	0.0507151	9	45
	10	1.55616	1	0.814815	0.052861	10	44
	11	1.59452	1	0.796296	0.0548075	11	43
	12	1.8274	1	0.777778	0.056575	12	42
	13	1.92877	1	0.759259	0.0581799	13	41
	14	1.98904	0			13	40
	15	2.41096	1	0.740278	0.0597416	14	39
	16	2.58082	1	0.721296	0.0611509	15	38
	17	2.76986	1	0.702315	0.0624182	16	37
	18	2.96986	1	0.683333	0.0635518	17	36
	19	3.51507	1	0.664352	0.064559	18	35
	20	3.61918	1	0.64537	0.0654454	19	34
	21	3.67397	0			19	33
	22	4.70685	1	0.625814	0.0663199	20	32
	23	4.7726	1	0.606257	0.0670689	21	31
	24	4.82466	0			21	30
	25	4.84658	0			21	29
	26	4.97808	0			21	28
	27	5.08493	0			21	27
	28	5.2	0			21	26
	29	5.21644	0			21	25
	30	5.65205	1	0.582007	0.0686304	22	24
	31	6.18904	0			22	23
	32	6.30685	0			22	22
	33	6.35342	0			22	21
	34	6.38904	0			22	20
	35	6.41644	0			22	19
	36	6.53151	0			22	18
	37	6.60274	0			22	17
	38	7.09315	0			22	16
	39	7.14247	0			22	15
	40	7.21918	0			22	14
	41	7.47397	0			22	13
	42	7.53425	0			22	12
	43	7.56712	1	0.533506	0.0781927	23	11
	44	7.75068	0			23	10
	45	7.75616	1	0.480156	0.0866838	24	9
	46	7.78082	0			24	8
	47	8.00822	0			24	7
	48	8.14247	0			24	6
	49	8.6137	0			24	5
	50	9.05753	0			24	4
	51	11.326	1	0.360117	0.122612	25	3
	52	13.4548	0			25	2
	53	13.7589	0			25	1
	54	14.4767	0			25	0
2	1	0.139726	1	0.984375	0.0155024	1	63
	2	0.210959	1	0.96875	0.0217491	2	62
	3	0.460274	1	0.953125	0.0264214	3	61
	4	0.523288	1	0.9375	0.0302577	4	60
	5	0.717808	1	0.921875	0.033546	5	59
	6	1.23014	1	0.90625	0.0364351	6	58
	7	1.4411	1	0.890625	0.0390136	7	57
	8	1.63562	1	0.875	0.0413399	8	56
	9	1.67945	1	0.859375	0.0434543	9	55
	10	1.82466	1	0.84375	0.0453865	10	54
	11	2.01644	0			10	53
	12	2.19452	1	0.82783	0.0472398	11	52
	13	2.23288	1	0.81191	0.0489403	12	51
	14	2.4274	1	0.795991	0.0505037	13	50
	15	3.01918	1	0.780071	0.0519422	14	49
	16	3.44384	1	0.764151	0.0532659	15	48
	17	3.5726	1	0.748231	0.0544833	16	47
	18	4.23288	1	0.732311	0.0556013	17	46
	19	4.8137	0			17	45
	20	4.8411	1	0.716038	0.0566972	18	44
	21	4.8411	0			18	43
	22	4.89863	0			18	42
	23	5.01918	0			18	41
	24	5.03562	0			18	40
	25	5.10685	1	0.698137	0.058037	19	39
	26	5.16712	0			19	38
	27	5.21644	0			19	37
	28	5.36712	1	0.679268	0.0594565	20	36
	29	5.5726	0			20	35
	30	5.68493	0			20	34
	31	5.68767	0			20	33
	32	6.06027	0			20	32
	33	6.07397	0			20	31
	34	6.08767	0			20	30
	35	6.10411	0			20	29
	36	6.17534	0			20	28
	37	6.26027	0			20	27
	38	6.38904	0			20	26
	39	6.46575	0			20	25
	40	6.49041	0			20	24
	41	6.70685	0			20	23
	42	6.71507	0			20	22
	43	6.74247	0			20	21
	44	6.76986	1	0.646922	0.0648295	21	20
	45	6.85479	0			21	19
	46	6.93425	0			21	18
	47	6.96438	0			21	17
	48	7.12329	0			21	16
	49	8.0411	0			21	15
	50	8.04932	0			21	14
	51	8.16438	0			21	13
	52	8.43014	0			21	12
	53	8.50137	0			21	11
	54	8.6137	0			21	10
	55	8.96164	0			21	9
	56	9.06849	0			21	8
	57	9.12603	0			21	7
	58	9.13151	0			21	6
	59	9.1863	0			21	5
	60	9.21644	0			21	4
	61	12.4658	1	0.485192	0.148262	22	3
	62	13.8521	0			22	2
	63	14.5836	0			22	1
	64	14.8164	0			22	0

## Sheet: C
Survival Table
Dvs.E		Time	Status	Cumulative Proportion Surviving at the Time		N of Cumulative Events	N of Remaining Cases
				Estimate	Std. Error
1	1	0.134247	1	0.981132	0.0186891	1	52
	2	0.136986	1	0.962264	0.026175	2	51
	3	0.145205	1	0.943396	0.0317418	3	50
	4	0.161644	1			4	49
	5	0.161644	1	0.90566	0.0401506	5	48
	6	0.309589	1	0.886792	0.0435222	6	47
	7	0.345205	1	0.867925	0.0465066	7	46
	8	0.391781	1	0.849057	0.0491742	8	45
	9	0.430137	1	0.830189	0.0515744	9	44
	10	0.441096	1	0.811321	0.0537428	10	43
	11	0.484932	1	0.792453	0.0557067	11	42
	12	0.608219	1	0.773585	0.0574869	12	41
	13	0.619178	1			13	40
	14	0.619178	1	0.735849	0.0605595	14	39
	15	0.731507	1	0.716981	0.0618762	15	38
	16	0.750685	1	0.698113	0.063059	16	37
	17	0.775342	1	0.679245	0.0641153	17	36
	18	0.813699	1	0.660377	0.0650514	18	35
	19	0.816438	1	0.641509	0.0658722	19	34
	20	0.961644	1	0.622642	0.0665822	20	33
	21	1.19452	1	0.603774	0.0671848	21	32
	22	1.51781	1	0.584906	0.0676828	22	31
	23	1.79178	1	0.566038	0.0680786	23	30
	24	1.8	1	0.54717	0.068374	24	29
	25	1.84932	1	0.528302	0.0685702	25	28
	26	1.91781	1	0.509434	0.0686681	26	27
	27	2.08219	1	0.490566	0.0686681	27	26
	28	2.38356	1	0.471698	0.0685702	28	25
	29	2.4137	1	0.45283	0.068374	29	24
	30	2.70959	1	0.433962	0.0680786	30	23
	31	2.72603	1	0.415094	0.0676828	31	22
	32	3.49589	1	0.396226	0.0671848	32	21
	33	3.56438	1	0.377358	0.0665822	33	20
	34	3.63288	1	0.358491	0.0658722	34	19
	35	3.68493	1	0.339623	0.0650514	35	18
	36	4.03014	1	0.320755	0.0641153	36	17
	37	4.91233	0			36	16
	38	5.22192	0			36	15
	39	5.60548	0			36	14
	40	5.94521	0			36	13
	41	6.13699	0			36	12
	42	6.46575	0			36	11
	43	6.86849	0			36	10
	44	7.00274	0			36	9
	45	7.1726	0			36	8
	46	7.29315	1	0.28066	0.0674828	37	7
	47	7.44658	0			37	6
	48	7.69589	0			37	5
	49	8.63014	0			37	4
	50	9.11233	0			37	3
	51	13.7781	0			37	2
	52	14.4767	0			37	1
	53	16.7123	0			37	0
2	1	0.2	1	0.989247	0.0106947	1	92
	2	0.315068	1	0.978495	0.0150422	2	91
	3	0.476712	1	0.967742	0.0183213	3	90
	4	0.517808	1	0.956989	0.0210378	4	89
	5	0.520548	1			5	88
	6	0.520548	1	0.935484	0.0254748	6	87
	7	0.531507	1	0.924731	0.0273573	7	86
	8	0.567123	1	0.913978	0.0290757	8	85
	9	0.619178	1	0.903226	0.0306575	9	84
	10	0.652055	1	0.892473	0.0321229	10	83
	11	0.690411	1	0.88172	0.0334872	11	82
	12	0.810959	1	0.870968	0.0347623	12	81
	13	0.835616	1	0.860215	0.0359577	13	80
	14	0.841096	1	0.849462	0.0370811	14	79
	15	0.843836	1	0.83871	0.0381389	15	78
	16	0.849315	1	0.827957	0.0391364	16	77
	17	0.947945	1	0.817204	0.0400781	17	76
	18	0.958904	1	0.806452	0.0409678	18	75
	19	1.08767	1	0.795699	0.0418089	19	74
	20	1.09863	1	0.784946	0.0426042	20	73
	21	1.15342	1	0.774194	0.0433562	21	72
	22	1.22466	1	0.763441	0.0440673	22	71
	23	1.29589	1	0.752688	0.0447392	23	70
	24	1.33151	1	0.741935	0.0453739	24	69
	25	1.33973	0			24	68
	26	1.3726	1	0.731025	0.0459997	25	67
	27	1.39726	1	0.720114	0.0465892	26	66
	28	1.44932	1	0.709203	0.0471436	27	65
	29	1.45205	1	0.698292	0.0476642	28	64
	30	1.62466	1	0.687381	0.048152	29	63
	31	1.63836	1	0.676471	0.0486081	30	62
	32	1.72329	1	0.66556	0.0490334	31	61
	33	1.75068	1	0.654649	0.0494286	32	60
	34	1.76712	1	0.643738	0.0497944	33	59
	35	1.79178	1	0.632827	0.0501316	34	58
	36	1.88219	1	0.621917	0.0504406	35	57
	37	1.93425	1	0.611006	0.050722	36	56
	38	1.94795	1	0.600095	0.0509763	37	55
	39	1.9589	1	0.589184	0.0512038	38	54
	40	1.96438	1	0.578273	0.0514049	39	53
	41	1.98082	1	0.567362	0.0515799	40	52
	42	1.99726	1	0.556452	0.0517291	41	51
	43	2.13973	1	0.545541	0.0518527	42	50
	44	2.39726	1	0.53463	0.0519509	43	49
	45	2.53151	1	0.523719	0.0520238	44	48
	46	2.60274	1	0.512808	0.0520716	45	47
	47	2.80548	1	0.501898	0.0520942	46	46
	48	2.83562	1	0.490987	0.0520918	47	45
	49	2.87123	1	0.480076	0.0520643	48	44
	50	2.91507	1	0.469165	0.0520118	49	43
	51	3.07123	1	0.458254	0.051934	50	42
	52	3.10411	1	0.447343	0.0518309	51	41
	53	3.10411	0			51	40
	54	3.52877	1	0.43616	0.0517276	52	39
	55	3.53425	1	0.424976	0.0515961	53	38
	56	3.55068	1	0.413793	0.051436	54	37
	57	3.75342	1	0.402609	0.0512473	55	36
	58	3.7863	1	0.391426	0.0510294	56	35
	59	3.86027	1	0.380242	0.0507821	57	34
	60	3.86849	1	0.369058	0.050505	58	33
	61	4.05479	1	0.357875	0.0501975	59	32
	62	4.6137	1	0.346691	0.0498591	60	31
	63	4.92877	0			60	30
	64	5.1589	0			60	29
	65	5.62466	0			60	28
	66	5.66301	0			60	27
	67	5.73425	0			60	26
	68	5.88493	0			60	25
	69	5.95342	0			60	24
	70	6.12877	0			60	23
	71	6.16712	0			60	22
	72	6.20548	0			60	21
	73	6.39178	0			60	20
	74	6.6	0			60	19
	75	6.93151	0			60	18
	76	6.9589	0			60	17
	77	7.46575	0			60	16
	78	7.52877	0			60	15
	79	7.80274	0			60	14
	80	7.80822	0			60	13
	81	7.96712	0			60	12
	82	7.96712	0			60	11
	83	7.9863	0			60	10
	84	7.98904	0			60	9
	85	8.23836	0			60	8
	86	8.48219	0			60	7
	87	8.63014	0			60	6
	88	8.66027	0			60	5
	89	9.10959	0			60	4
	90	9.20548	0			60	3
	91	13.5123	0			60	2
	92	16.589	1	0.173346	0.125083	61	1
	93	16.6274	0			61	0

## Sheet: D
Survival Table
Dvs.E		Time	Status	Cumulative Proportion Surviving at the Time		N of Cumulative Events	N of Remaining Cases
				Estimate	Std. Error
1	1	0.00547945	1	0.989247	0.0106947	1	92
	2	0.0273973	1	0.978495	0.0150422	2	91
	3	0.060274	1	0.967742	0.0183213	3	90
	4	0.0849315	1	0.956989	0.0210378	4	89
	5	0.123288	1	0.946237	0.0233885	5	88
	6	0.126027	1	0.935484	0.0254748	6	87
	7	0.134247	1	0.924731	0.0273573	7	86
	8	0.175342	1	0.913978	0.0290757	8	85
	9	0.284932	1	0.903226	0.0306575	9	84
	10	0.317808	1			10	83
	11	0.317808	1	0.88172	0.0334872	11	82
	12	0.339726	1	0.870968	0.0347623	12	81
	13	0.378082	1	0.860215	0.0359577	13	80
	14	0.386301	1	0.849462	0.0370811	14	79
	15	0.441096	1	0.83871	0.0381389	15	78
	16	0.452055	1	0.827957	0.0391364	16	77
	17	0.49589	1			17	76
	18	0.49589	1	0.806452	0.0409678	18	75
	19	0.520548	1			19	74
	20	0.520548	1	0.784946	0.0426042	20	73
	21	0.550685	1	0.774194	0.0433562	21	72
	22	0.583562	1	0.763441	0.0440673	22	71
	23	0.613699	1	0.752688	0.0447392	23	70
	24	0.723288	1	0.741935	0.0453739	24	69
	25	0.816438	1	0.731183	0.0459727	25	68
	26	0.838356	1	0.72043	0.0465371	26	67
	27	0.849315	1	0.709677	0.0470684	27	66
	28	0.876712	1	0.698925	0.0475676	28	65
	29	0.893151	1	0.688172	0.0480357	29	64
	30	0.958904	1			30	63
	31	0.958904	1	0.666667	0.0488824	31	62
	32	0.991781	1	0.655914	0.0492624	32	61
	33	1.00822	1	0.645161	0.0496144	33	60
	34	1.03836	1	0.634409	0.0499391	34	59
	35	1.19452	1	0.623656	0.050237	35	58
	36	1.22192	1			36	57
	37	1.22192	1	0.602151	0.050754	37	56
	38	1.23014	1	0.591398	0.050974	38	55
	39	1.26575	1	0.580645	0.0511687	39	54
	40	1.31781	1	0.569892	0.0513385	40	53
	41	1.41918	1	0.55914	0.0514836	41	52
	42	1.43014	1	0.548387	0.0516042	42	51
	43	1.44384	1	0.537634	0.0517005	43	50
	44	1.46027	1	0.526882	0.0517726	44	49
	45	1.46575	1	0.516129	0.0518206	45	48
	46	1.47123	1	0.505376	0.0518446	46	47
	47	1.49589	1	0.494624	0.0518446	47	46
	48	1.51233	1	0.483871	0.0518206	48	45
	49	1.58904	1	0.473118	0.0517726	49	44
	50	1.59726	1	0.462366	0.0517005	50	43
	51	1.61918	1	0.451613	0.0516042	51	42
	52	1.62466	1	0.44086	0.0514836	52	41
	53	1.63288	1	0.430108	0.0513385	53	40
	54	1.67123	1	0.419355	0.0511687	54	39
	55	1.70685	1	0.408602	0.050974	55	38
	56	1.73151	1	0.397849	0.050754	56	37
	57	1.78904	1	0.387097	0.0505085	57	36
	58	1.89315	1	0.376344	0.050237	58	35
	59	1.92603	1	0.365591	0.0499391	59	34
	60	1.93151	1	0.354839	0.0496144	60	33
	61	1.97808	1	0.344086	0.0492624	61	32
	62	2.03562	1	0.333333	0.0488824	62	31
	63	2.2274	1	0.322581	0.0484737	63	30
	64	2.39178	1	0.311828	0.0480357	64	29
	65	2.39726	1	0.301075	0.0475676	65	28
	66	2.4	1	0.290323	0.0470684	66	27
	67	2.45753	1	0.27957	0.0465371	67	26
	68	2.56712	1	0.268817	0.0459727	68	25
	69	2.69041	1	0.258065	0.0453739	69	24
	70	2.72329	1	0.247312	0.0447392	70	23
	71	3.39452	1	0.236559	0.0440673	71	22
	72	3.44658	1	0.225806	0.0433562	72	21
	73	4.18356	1	0.215054	0.0426042	73	20
	74	4.30959	1	0.204301	0.0418089	74	19
	75	4.71781	0			74	18
	76	4.81096	1	0.192951	0.0409978	75	17
	77	5.47671	0			75	16
	78	5.53425	0			75	15
	79	5.66301	0			75	14
	80	5.70137	0			75	13
	81	5.85753	0			75	12
	82	5.97534	0			75	11
	83	6.89589	0			75	10
	84	7.02192	0			75	9
	85	7.5589	0			75	8
	86	8.07671	0			75	7
	87	8.35616	0			75	6
	88	9.22466	0			75	5
	89	12.6932	1	0.154361	0.047614	76	4
	90	13.4575	0			76	3
	91	13.7151	0			76	2
	92	14.9123	1	0.0771804	0.0595414	77	1
	93	15.9479	0			77	0
2	1	0.0410959	1	0.992188	0.00778192	1	127
	2	0.0493151	1	0.984375	0.0109619	2	126
	3	0.0520548	1	0.976562	0.0133721	3	125
	4	0.0821918	1	0.96875	0.0153789	4	124
	5	0.10411	1	0.960938	0.0171247	5	123
	6	0.134247	1	0.953125	0.0186827	6	122
	7	0.161644	1	0.945312	0.0200968	7	121
	8	0.167123	0			7	120
	9	0.175342	1	0.937435	0.0214177	8	119
	10	0.183562	1	0.929557	0.0226401	9	118
	11	0.191781	1	0.92168	0.0237793	10	117
	12	0.219178	1	0.913802	0.0248467	11	116
	13	0.227397	1	0.905924	0.0258511	12	115
	14	0.254795	1	0.898047	0.0267997	13	114
	15	0.257534	1	0.890169	0.0276982	14	113
	16	0.323288	1	0.882292	0.0285514	15	112
	17	0.328767	1	0.874414	0.0293631	16	111
	18	0.331507	1	0.866536	0.0301368	17	110
	19	0.356164	1	0.858659	0.0308752	18	109
	20	0.358904	1	0.850781	0.0315809	19	108
	21	0.361644	1	0.842904	0.0322561	20	107
	22	0.367123	1	0.835026	0.0329025	21	106
	23	0.378082	1	0.827148	0.0335219	22	105
	24	0.383562	1	0.819271	0.0341157	23	104
	25	0.389041	1	0.811393	0.0346852	24	103
	26	0.460274	1	0.803516	0.0352317	25	102
	27	0.468493	1	0.795638	0.0357561	26	101
	28	0.509589	1	0.78776	0.0362595	27	100
	29	0.515068	1	0.779883	0.0367427	28	99
	30	0.520548	1	0.772005	0.0372064	29	98
	31	0.545205	1	0.764128	0.0376515	30	97
	32	0.572603	0			30	96
	33	0.591781	1	0.756168	0.0380913	31	95
	34	0.6	1	0.748208	0.038513	32	94
	35	0.605479	1	0.740249	0.0389172	33	93
	36	0.624658	1	0.732289	0.0393043	34	92
	37	0.627397	1	0.724329	0.0396748	35	91
	38	0.632877	1	0.71637	0.0400293	36	90
	39	0.638356	1	0.70841	0.0403682	37	89
	40	0.646575	1			38	88
	41	0.646575	1	0.692491	0.0410004	39	87
	42	0.676712	1	0.684531	0.0412946	40	86
	43	0.690411	1	0.676571	0.0415745	41	85
	44	0.693151	1	0.668612	0.0418404	42	84
	45	0.70137	1	0.660652	0.0420926	43	83
	46	0.70411	1	0.652692	0.0423313	44	82
	47	0.745205	1	0.644733	0.0425569	45	81
	48	0.753425	1	0.636773	0.0427694	46	80
	49	0.8	1	0.628813	0.042969	47	79
	50	0.830137	1	0.620854	0.043156	48	78
	51	0.846575	1	0.612894	0.0433306	49	77
	52	0.854795	1	0.604934	0.0434928	50	76
	53	0.912329	1	0.596975	0.0436428	51	75
	54	0.920548	1	0.589015	0.0437807	52	74
	55	0.926027	1			53	73
	56	0.926027	1	0.573096	0.0440208	54	72
	57	0.953425	1	0.565136	0.0441232	55	71
	58	1.0274	1	0.557176	0.0442138	56	70
	59	1.03288	1	0.549217	0.0442929	57	69
	60	1.09315	1	0.541257	0.0443604	58	68
	61	1.10137	1	0.533297	0.0444164	59	67
	62	1.10685	1	0.525338	0.0444609	60	66
	63	1.12329	1	0.517378	0.0444941	61	65
	64	1.15342	1	0.509418	0.0445158	62	64
	65	1.2137	1	0.501459	0.0445262	63	63
	66	1.2274	1	0.493499	0.0445252	64	62
	67	1.28767	0			64	61
	68	1.32329	1	0.485409	0.0445242	65	60
	69	1.33973	1	0.477319	0.0445111	66	59
	70	1.34521	1			67	58
	71	1.34521	1	0.461138	0.0444483	68	57
	72	1.3589	1	0.453048	0.0443987	69	56
	73	1.40548	1	0.444958	0.0443368	70	55
	74	1.46575	1	0.436868	0.0442626	71	54
	75	1.47671	1	0.428778	0.0441761	72	53
	76	1.49863	1	0.420688	0.0440772	73	52
	77	1.50411	1	0.412598	0.0439657	74	51
	78	1.55068	1	0.404507	0.0438416	75	50
	79	1.62466	1	0.396417	0.0437049	76	49
	80	1.67945	1	0.388327	0.0435553	77	48
	81	1.71507	1	0.380237	0.0433927	78	47
	82	1.74521	1	0.372147	0.0432171	79	46
	83	1.76986	1	0.364057	0.0430281	80	45
	84	1.87397	1	0.355967	0.0428258	81	44
	85	1.87671	1	0.347876	0.0426097	82	43
	86	1.88219	1	0.339786	0.0423799	83	42
	87	1.91781	1	0.331696	0.0421359	84	41
	88	1.95342	1	0.323606	0.0418777	85	40
	89	1.96712	1	0.315516	0.0416049	86	39
	90	1.99452	1	0.307426	0.0413172	87	38
	91	2.0137	1	0.299336	0.0410143	88	37
	92	2.03562	1	0.291245	0.0406959	89	36
	93	2.03836	1	0.283155	0.0403615	90	35
	94	2.0411	1	0.275065	0.0400109	91	34
	95	2.15616	1	0.266975	0.0396436	92	33
	96	2.31507	1	0.258885	0.0392591	93	32
	97	2.32329	1	0.250795	0.0388569	94	31
	98	2.42466	1	0.242704	0.0384364	95	30
	99	2.49315	1	0.234614	0.0379971	96	29
	100	2.71233	1	0.226524	0.0375382	97	28
	101	2.74247	1	0.218434	0.0370591	98	27
	102	2.8274	1	0.210344	0.0365589	99	26
	103	2.83836	1	0.202254	0.0360368	100	25
	104	3.02466	1	0.194164	0.0354919	101	24
	105	3.10685	1	0.186073	0.0349229	102	23
	106	3.23014	1	0.177983	0.0343288	103	22
	107	3.30685	1	0.169893	0.0337082	104	21
	108	3.50411	1	0.161803	0.0330597	105	20
	109	3.6411	1	0.153713	0.0323814	106	19
	110	4.20822	1	0.145623	0.0316716	107	18
	111	4.72055	0			107	17
	112	4.90959	0			107	16
	113	5.15616	0			107	15
	114	5.52603	1	0.135915	0.0310124	108	14
	115	6.29041	0			108	13
	116	6.44658	0			108	12
	117	6.81644	0			108	11
	118	7.18904	0			108	10
	119	7.59726	0			108	9
	120	7.71233	0			108	8
	121	7.94521	0			108	7
	122	7.9589	0			108	6
	123	8.63836	0			108	5
	124	8.67397	0			108	4
	125	9.05479	0			108	3
	126	9.10685	0			108	2
	127	14.074	0			108	1
	128	16.2849	0			108	0
